# Supplementary material for: Targeting Wnt/β-Catenin Signaling Exacerbates Ferroptosis and Increases the Efficacy of Melanoma Immunotherapy via the Regulation of MITF
Source: Cells. 2022 Nov 12;11(22):3580. doi: 10.3390/cells11223580 (PMC9688625; doi:10.3390/cells11223580)
Supplement: Supplementary file 1 [file cells-11-03580-s001.zip]

Archive with 2 entries (2 files):
- Cells_Supplementary Material.pdf
- Supplementary Table S2.xlsx
