# Supplementary material for: Targeting Wnt/β-Catenin Signaling Exacerbates Ferroptosis and Increases the Efficacy of Melanoma Immunotherapy via the Regulation of MITF
Source: Cells. 2022 Nov 12;11(22):3580. doi: 10.3390/cells11223580 (PMC9688625; doi:10.3390/cells11223580)
Supplement: Supplementary file 1 [file cells-11-03580-s001.zip › Supplementary Table S2.xlsx]

## Sheet: RSL3-7um-vs-RSL3_ICG001.all.ann
id	RSL3-7um-1_count	RSL3-7um-2_count	RSL3-7um-3_count	RSL3_ICG001-1_count	RSL3_ICG001-2_count	RSL3_ICG001-3_count	RSL3-7um-1_fpkm	RSL3-7um-2_fpkm	RSL3-7um-3_fpkm	RSL3_ICG001-1_fpkm	RSL3_ICG001-2_fpkm	RSL3_ICG001-3_fpkm	RSL3-7um_mean	RSL3_ICG001_mean	log2(fc)	PValue	FDR	Symbol	Description	KEGG_A_class	KEGG_B_class	Pathway	K_ID	GO Component	GO Function	GO Process
ENSG00000151967	4	20	23	0	0	0	0.13	0.61	0.77	0	0	0	0.503333	0.001	-8.97537	2.30418e-06	1.01939e-05	SCHIP1	schwannomin interacting protein 1 [Source:HGNC Symbol;Acc:HGNC:15678]	-	-	-	-	GO:0005654//nucleoplasm;GO:0005737//cytoplasm;GO:0005829//cytosol;GO:0005886//plasma membrane;GO:0016604//nuclear body;GO:0030054//cell junction	GO:0005515//protein binding;GO:0042802//identical protein binding	GO:0035332//positive regulation of hippo signaling
ENSG00000162148	3	11	2	0	0	0	0.29	0.91	0.09	0	0	0	0.43	0.001	-8.74819	0.00260372	0.00747148	PPP1R32	protein phosphatase 1 regulatory subunit 32 [Source:HGNC Symbol;Acc:HGNC:28869]	-	-	-	-	GO:0036064//ciliary basal body	GO:0005515//protein binding;GO:0019902//phosphatase binding	-
ENSG00000285245	11	44	18	0	0	0	0.18	0.67	0.29	0	0	0	0.38	0.001	-8.56986	5.70834e-08	3.01976e-07	-	novel protein	Human Diseases;Environmental Information Processing;Environmental Information Processing;Environmental Information Processing;Human Diseases;Human Diseases;Human Diseases	Cancers;Signal transduction;Signal transduction;Signal transduction;Cancers;Cancers;Cancers	ko05200//Pathways in cancer;ko04014//Ras signaling pathway;ko04072//Phospholipase D signaling pathway;ko04015//Rap1 signaling pathway;ko05231//Choline metabolism in cancer;ko05210//Colorectal cancer;ko05212//Pancreatic cancer	K08732;K08732;K08732;K08732;K08732;K08732;K08732	-	GO:0005085//guanyl-nucleotide exchange factor activity	GO:0007165//signal transduction;GO:0007264//small GTPase mediated signal transduction;GO:0050790//regulation of catalytic activity
ENSG00000188015	1	9	1	0	0	0	0.1	0.87	0.1	0	0	0	0.356667	0.001	-8.47843	0.0177051	0.0423268	S100A3	S100 calcium binding protein A3 [Source:HGNC Symbol;Acc:HGNC:10493]	-	-	-	-	GO:0005737//cytoplasm;GO:0005794//Golgi apparatus;GO:0005829//cytosol;GO:0005886//plasma membrane	GO:0005509//calcium ion binding;GO:0005515//protein binding;GO:0008270//zinc ion binding;GO:0046872//metal ion binding;GO:0046914//transition metal ion binding;GO:0048306//calcium-dependent protein binding	-
ENSG00000102970	1	7	2	0	0	0	0.11	0.64	0.19	0	0	0	0.313333	0.001	-8.29155	0.0212773	0.0499296	CCL17	C-C motif chemokine ligand 17 [Source:HGNC Symbol;Acc:HGNC:10615]	Environmental Information Processing;Organismal Systems;Organismal Systems;Environmental Information Processing;Organismal Systems	Signaling molecules and interaction;Immune system;Immune system;Signaling molecules and interaction;Immune system	ko04060//Cytokine-cytokine receptor interaction;ko04062//Chemokine signaling pathway;ko04625//C-type lectin receptor signaling pathway;ko04061//Viral protein interaction with cytokine and cytokine receptor;ko04657//IL-17 signaling pathway	K21083;K21083;K21083;K21083;K21083	GO:0005576//extracellular region;GO:0005615//extracellular space	GO:0005102//signaling receptor binding;GO:0005125//cytokine activity;GO:0005515//protein binding;GO:0008009//chemokine activity;GO:0031729//CCR4 chemokine receptor binding;GO:0048020//CCR chemokine receptor binding	GO:0002548//monocyte chemotaxis;GO:0006935//chemotaxis;GO:0006954//inflammatory response;GO:0006955//immune response;GO:0007186//G protein-coupled receptor signaling pathway;GO:0007267//cell-cell signaling;GO:0007275//multicellular organism development;GO:0030593//neutrophil chemotaxis;GO:0043547//positive regulation of GTPase activity;GO:0045662//negative regulation of myoblast differentiation;G…
ENSG00000249751	3	2	3	0	0	0	0.17	0.11	0.17	0	0	0	0.15	0.001	-7.22882	0.0368575	0.0811098	ECSCR	endothelial cell surface expressed chemotaxis and apoptosis regulator [Source:HGNC Symbol;Acc:HGNC:35454]	-	-	-	-	GO:0005654//nucleoplasm;GO:0005737//cytoplasm;GO:0005829//cytosol;GO:0005886//plasma membrane;GO:0016020//membrane;GO:0016021//integral component of membrane;GO:0043231//intracellular membrane-bounded organelle	GO:0005515//protein binding	GO:0001525//angiogenesis;GO:0006915//apoptotic process;GO:0006935//chemotaxis;GO:0007275//multicellular organism development;GO:0016525//negative regulation of angiogenesis;GO:0030154//cell differentiation;GO:1901800//positive regulation of proteasomal protein catabolic process;GO:2000353//positive regulation of endothelial cell apoptotic process
ENSG00000244682	3	7	1	0	0	0	0.14	0.26	0.04	0	0	0	0.146667	0.001	-7.1964	0.0139886	0.0341729	FCGR2C	Fc fragment of IgG receptor IIc (gene/pseudogene) [Source:HGNC Symbol;Acc:HGNC:15626]	Human Diseases;Human Diseases;Cellular Processes;Human Diseases;Human Diseases;Organismal Systems;Human Diseases;Organismal Systems;Organismal Systems	Infectious diseases;Infectious diseases;Transport and catabolism;Immune diseases;Infectious diseases;Immune system;Infectious diseases;Development;Immune system	ko05130//Pathogenic Escherichia coli infection;ko05152//Tuberculosis;ko04145//Phagosome;ko05322//Systemic lupus erythematosus;ko05150//Staphylococcus aureus infection;ko04666//Fc gamma R-mediated phagocytosis;ko05140//Leishmaniasis;ko04380//Osteoclast differentiation;ko04611//Platelet activation	K06472;K06472;K06472;K06472;K06472;K06472;K06472;K06472;K06472	GO:0016020//membrane;GO:0016021//integral component of membrane	-	-
ENSG00000258724	4	5	3	0	0	0	0.14	0.15	0.1	0	0	0	0.13	0.001	-7.02237	0.00744755	0.0194024	PINX1	PIN2 (TERF1) interacting telomerase inhibitor 1 [Source:HGNC Symbol;Acc:HGNC:30046]	-	-	-	-	-	GO:0003676//nucleic acid binding	-
ENSG00000122223	6	5	2	0	0	0	0.17	0.15	0.05	0	0	0	0.123333	0.001	-6.94642	0.00550464	0.0147524	CD244	CD244 molecule [Source:HGNC Symbol;Acc:HGNC:18171]	Organismal Systems	Immune system	ko04650//Natural killer cell mediated cytotoxicity	K06582	GO:0005886//plasma membrane;GO:0009897//external side of plasma membrane;GO:0016020//membrane;GO:0016021//integral component of membrane	GO:0005515//protein binding;GO:0038023//signaling receptor activity;GO:0042288//MHC class I protein binding	GO:0002250//adaptive immune response;GO:0002323//natural killer cell activation involved in immune response;GO:0002376//immune system process;GO:0006955//immune response;GO:0007165//signal transduction;GO:0032729//positive regulation of interferon-gamma production;GO:0032757//positive regulation of interleukin-8 production;GO:0045087//innate immune response;GO:0050900//leukocyte migration;GO:0060…
ENSG00000198283	2	4	2	0	0	0	0.09	0.17	0.09	0	0	0	0.116667	0.001	-6.86625	0.0388782	0.0849931	OR5B21	olfactory receptor family 5 subfamily B member 21 [Source:HGNC Symbol;Acc:HGNC:19616]	Organismal Systems	Sensory system	ko04740//Olfactory transduction	K04257	GO:0005886//plasma membrane;GO:0016020//membrane;GO:0016021//integral component of membrane	GO:0004930//G protein-coupled receptor activity;GO:0004984//olfactory receptor activity;GO:0005549//odorant binding	GO:0007165//signal transduction;GO:0007186//G protein-coupled receptor signaling pathway;GO:0007608//sensory perception of smell;GO:0050896//response to stimulus;GO:0050911//detection of chemical stimulus involved in sensory perception of smell
ENSG00000205639	3	4	2	0	0	0	0.06	0.23	0.04	0	0	0	0.11	0.001	-6.78136	0.025086	0.0576567	MFSD2B	major facilitator superfamily domain containing 2B [Source:HGNC Symbol;Acc:HGNC:37207]	-	-	-	-	GO:0005886//plasma membrane;GO:0005887//integral component of plasma membrane;GO:0016020//membrane;GO:0016021//integral component of membrane	GO:0015293//symporter activity;GO:0046624//sphingolipid transporter activity	GO:0006869//lipid transport;GO:0008643//carbohydrate transport;GO:0055085//transmembrane transport;GO:0071702//organic substance transport
ENSG00000288520	6	3	2	0	0	0	0.14	0.05	0.05	0	0	0	0.08	0.001	-6.32193	0.0115327	0.0287636	-	novel protein	-	-	-	-	GO:0005737//cytoplasm;GO:0016020//membrane	GO:0005515//protein binding	GO:0009966//regulation of signal transduction;GO:2001114//positive regulation of cellular response to hepatocyte growth factor stimulus
ENSG00000169807	13	12	16	1	0	0	0.58	0.56	0.75	0.03	0	0	0.63	0.01	-5.97728	6.7694e-05	0.000248554	PRY2	PTPN13 like Y-linked 2 [Source:HGNC Symbol;Acc:HGNC:21504]	-	-	-	-	-	-	-
ENSG00000099617	3	4	1	0	0	0	0.07	0.09	0.02	0	0	0	0.06	0.001	-5.90689	0.0406285	0.088296	EFNA2	ephrin A2 [Source:HGNC Symbol;Acc:HGNC:3222]	Environmental Information Processing;Environmental Information Processing;Environmental Information Processing;Environmental Information Processing;Organismal Systems;Human Diseases	Signal transduction;Signal transduction;Signal transduction;Signal transduction;Development;Cancers	ko04151//PI3K-Akt signaling pathway;ko04010//MAPK signaling pathway;ko04014//Ras signaling pathway;ko04015//Rap1 signaling pathway;ko04360//Axon guidance;ko05206//MicroRNAs in cancer	K05462;K05462;K05462;K05462;K05462;K05462	GO:0005886//plasma membrane;GO:0016020//membrane;GO:0031225//anchored component of membrane;GO:0031594//neuromuscular junction;GO:0043204//perikaryon	GO:0005515//protein binding;GO:0046875//ephrin receptor binding	GO:0007267//cell-cell signaling;GO:0007411//axon guidance;GO:0021772//olfactory bulb development;GO:0030316//osteoclast differentiation;GO:0046849//bone remodeling;GO:0048013//ephrin receptor signaling pathway
ENSG00000172578	6	4	5	0	0	0	0.07	0.04	0.05	0	0	0	0.0533333	0.001	-5.73697	0.00238811	0.00690707	KLHL6	kelch like family member 6 [Source:HGNC Symbol;Acc:HGNC:18653]	-	-	-	-	-	GO:0005515//protein binding	GO:0002467//germinal center formation;GO:0050853//B cell receptor signaling pathway
ENSG00000273167	3	2	5	0	0	0	0.04	0.03	0.07	0	0	0	0.0466667	0.001	-5.54432	0.0166359	0.0400388	-	novel transcript	Cellular Processes	Cell motility	ko04810//Regulation of actin cytoskeleton	K05769	-	GO:0005085//guanyl-nucleotide exchange factor activity	GO:0050790//regulation of catalytic activity
ENSG00000115474	61	46	48	2	2	0	1.31	1.12	1.17	0.05	0.03	0	1.2	0.0266667	-5.49185	1.51311e-11	1.07721e-10	KCNJ13	potassium inwardly rectifying channel subfamily J member 13 [Source:HGNC Symbol;Acc:HGNC:6259]	Organismal Systems	Digestive system	ko04974//Protein digestion and absorption	K05006	GO:0005886//plasma membrane;GO:0016020//membrane;GO:0016021//integral component of membrane	GO:0005242//inward rectifier potassium channel activity;GO:0005244//voltage-gated ion channel activity	GO:0006811//ion transport;GO:0006813//potassium ion transport;GO:0034220//ion transmembrane transport;GO:0034765//regulation of ion transmembrane transport;GO:0071805//potassium ion transmembrane transport;GO:1990573//potassium ion import across plasma membrane
ENSG00000178175	3	4	2	0	0	0	0.03	0.04	0.02	0	0	0	0.03	0.001	-4.90689	0.025086	0.0576567	ZNF366	zinc finger protein 366 [Source:HGNC Symbol;Acc:HGNC:18316]	-	-	-	-	GO:0005634//nucleus	GO:0000978//RNA polymerase II proximal promoter sequence-specific DNA binding;GO:0003677//DNA binding;GO:0003700//DNA-binding transcription factor activity;GO:0003714//transcription corepressor activity;GO:0005515//protein binding;GO:0030331//estrogen receptor binding;GO:0046872//metal ion binding	GO:0000122//negative regulation of transcription by RNA polymerase II;GO:0006357//regulation of transcription by RNA polymerase II;GO:0033147//negative regulation of intracellular estrogen receptor signaling pathway;GO:0043627//response to estrogen
ENSG00000244607	4	5	0	0	0	0	0.04	0.05	0	0	0	0	0.03	0.001	-4.90689	0.0370258	0.0814202	CCDC13	coiled-coil domain containing 13 [Source:HGNC Symbol;Acc:HGNC:26358]	-	-	-	-	GO:0005654//nucleoplasm;GO:0005737//cytoplasm;GO:0005813//centrosome;GO:0005815//microtubule organizing center;GO:0005829//cytosol;GO:0005856//cytoskeleton;GO:0034451//centriolar satellite;GO:0042995//cell projection	GO:0005515//protein binding	GO:0006974//cellular response to DNA damage stimulus;GO:0030030//cell projection organization;GO:0031122//cytoplasmic microtubule organization;GO:1905515//non-motile cilium assembly
ENSG00000269693	18	12	0	0	1	0	0.18	0.12	0	0	0.01	0	0.1	0.00333333	-4.90689	0.0449353	0.0963103	-	novel transcript	-	-	-	-	-	-	-
ENSG00000171819	6	10	7	1	0	0	0.16	0.25	0.18	0.02	0	0	0.196667	0.00666667	-4.88264	0.00194155	0.00571304	ANGPTL7	angiopoietin like 7 [Source:HGNC Symbol;Acc:HGNC:24078]	-	-	-	-	GO:0005576//extracellular region;GO:0005615//extracellular space;GO:0062023//collagen-containing extracellular matrix	GO:0005102//signaling receptor binding;GO:0005515//protein binding;GO:0042802//identical protein binding	GO:0001525//angiogenesis;GO:0006979//response to oxidative stress;GO:1901346//negative regulation of vasculature development involved in avascular cornea development in camera-type eye;GO:1903053//regulation of extracellular matrix organization
ENSG00000166527	6	3	8	0	1	0	0.21	0.15	0.42	0	0.03	0	0.26	0.01	-4.70044	0.00800658	0.0207306	CLEC4D	C-type lectin domain family 4 member D [Source:HGNC Symbol;Acc:HGNC:14554]	Organismal Systems	Immune system	ko04625//C-type lectin receptor signaling pathway	K10058	GO:0005886//plasma membrane;GO:0016020//membrane;GO:0016021//integral component of membrane;GO:0035579//specific granule membrane;GO:0070821//tertiary granule membrane;GO:0101003//ficolin-1-rich granule membrane	GO:0005515//protein binding;GO:0030246//carbohydrate binding;GO:0046872//metal ion binding	GO:0002223//stimulatory C-type lectin receptor signaling pathway;GO:0002250//adaptive immune response;GO:0002376//immune system process;GO:0030887//positive regulation of myeloid dendritic cell activation;GO:0043312//neutrophil degranulation;GO:0045087//innate immune response
ENSG00000149305	4	4	7	2	0	0	0.05	0.05	0.4	0.02	0	0	0.166667	0.00666667	-4.64386	0.0360062	0.0794652	HTR3B	5-hydroxytryptamine receptor 3B [Source:HGNC Symbol;Acc:HGNC:5298]	Organismal Systems;Organismal Systems	Nervous system;Sensory system	ko04726//Serotonergic synapse;ko04742//Taste transduction	K04819;K04819	GO:0005886//plasma membrane;GO:0005887//integral component of plasma membrane;GO:0009986//cell surface;GO:0016020//membrane;GO:0016021//integral component of membrane;GO:0043005//neuron projection;GO:0045202//synapse;GO:0045211//postsynaptic membrane;GO:1904602//serotonin-activated cation-selective channel complex	GO:0004888//transmembrane signaling receptor activity;GO:0005216//ion channel activity;GO:0005230//extracellular ligand-gated ion channel activity;GO:0015276//ligand-gated ion channel activity;GO:0022850//serotonin-gated cation-selective channel activity;GO:0030594//neurotransmitter receptor activity	GO:0006811//ion transport;GO:0007165//signal transduction;GO:0007210//serotonin receptor signaling pathway;GO:0007268//chemical synaptic transmission;GO:0034220//ion transmembrane transport;GO:0042391//regulation of membrane potential;GO:0050877//nervous system process
ENSG00000249481	14	16	3	0	0	1	0.62	0.55	0.08	0	0	0.05	0.416667	0.0166667	-4.64386	0.00039128	0.00129047	SPATS1	spermatogenesis associated serine rich 1 [Source:HGNC Symbol;Acc:HGNC:22957]	-	-	-	-	-	GO:0005515//protein binding	-
ENSG00000077264	30	24	24	2	0	3	0.2	0.2	0.33	0.01	0	0.02	0.243333	0.01	-4.60486	3.06337e-07	1.50566e-06	PAK3	p21 (RAC1) activated kinase 3 [Source:HGNC Symbol;Acc:HGNC:8592]	Human Diseases;Environmental Information Processing;Human Diseases;Human Diseases;Cellular Processes;Cellular Processes;Organismal Systems;Organismal Systems;Environmental Information Processing;Human Diseases	Infectious diseases;Signal transduction;Infectious disease: viral;Infectious diseases;Cell motility;Cellular community - eukaryotes;Development;Immune system;Signal transduction;Cancers	ko05130//Pathogenic Escherichia coli infection;ko04014//Ras signaling pathway;ko05170//Human immunodeficiency virus 1 infection;ko05132//Salmonella infection;ko04810//Regulation of actin cytoskeleton;ko04510//Focal adhesion;ko04360//Axon guidance;ko04660//T cell receptor signaling pathway;ko04012//ErbB signaling pathway;ko05211//Renal cell carcinoma	K05733;K05733;K05733;K05733;K05733;K05733;K05733;K05733;K05733;K05733	GO:0005737//cytoplasm;GO:0005768//endosome;GO:0005829//cytosol;GO:0005886//plasma membrane;GO:0014069//postsynaptic density;GO:0098978//glutamatergic synapse	GO:0000166//nucleotide binding;GO:0003824//catalytic activity;GO:0004672//protein kinase activity;GO:0004674//protein serine/threonine kinase activity;GO:0004708//MAP kinase kinase activity;GO:0005515//protein binding;GO:0005524//ATP binding;GO:0016301//kinase activity;GO:0016740//transferase activity;GO:0017124//SH3 domain binding;GO:0031267//small GTPase binding;GO:0046872//metal ion binding;GO…	GO:0000165//MAPK cascade;GO:0000187//activation of MAPK activity;GO:0002223//stimulatory C-type lectin receptor signaling pathway;GO:0006468//protein phosphorylation;GO:0007275//multicellular organism development;GO:0007409//axonogenesis;GO:0008152//metabolic process;GO:0010763//positive regulation of fibroblast migration;GO:0010975//regulation of neuron projection development;GO:0016310//phospho…
ENSG00000070526	3	4	5	0	1	0	0.23	0.1	0.15	0	0.02	0	0.16	0.00666667	-4.58496	0.029507	0.0666341	ST6GALNAC1	ST6 N-acetylgalactosaminide alpha-2,6-sialyltransferase 1 [Source:HGNC Symbol;Acc:HGNC:23614]	Metabolism;Metabolism	Global and overview maps;Glycan biosynthesis and metabolism	ko01100//Metabolic pathways;ko00512//Mucin type O-glycan biosynthesis	K03479;K03479	GO:0000139//Golgi membrane;GO:0005794//Golgi apparatus;GO:0016020//membrane;GO:0016021//integral component of membrane	GO:0001665//alpha-N-acetylgalactosaminide alpha-2,6-sialyltransferase activity;GO:0008373//sialyltransferase activity;GO:0016740//transferase activity;GO:0016757//transferase activity, transferring glycosyl groups	GO:0006486//protein glycosylation;GO:0009312//oligosaccharide biosynthetic process;GO:0097503//sialylation
ENSG00000184984	39	31	35	4	3	3	1.7	0.65	1.7	0.13	0.03	0.03	1.35	0.0633333	-4.41385	4.60363e-09	2.70537e-08	CHRM5	cholinergic receptor muscarinic 5 [Source:HGNC Symbol;Acc:HGNC:1954]	Human Diseases;Environmental Information Processing;Environmental Information Processing;Cellular Processes;Organismal Systems	Neurodegenerative diseases;Signaling molecules and interaction;Signal transduction;Cell motility;Nervous system	ko05010//Alzheimer disease;ko04080//Neuroactive ligand-receptor interaction;ko04020//Calcium signaling pathway;ko04810//Regulation of actin cytoskeleton;ko04725//Cholinergic synapse	K04133;K04133;K04133;K04133;K04133	GO:0005886//plasma membrane;GO:0005887//integral component of plasma membrane;GO:0016020//membrane;GO:0016021//integral component of membrane;GO:0030054//cell junction;GO:0030425//dendrite;GO:0045202//synapse;GO:0045211//postsynaptic membrane	GO:0004435//phosphatidylinositol phospholipase C activity;GO:0004930//G protein-coupled receptor activity;GO:0004993//G protein-coupled serotonin receptor activity;GO:0005515//protein binding;GO:0016907//G protein-coupled acetylcholine receptor activity;GO:0030594//neurotransmitter receptor activity	GO:0001696//gastric acid secretion;GO:0007165//signal transduction;GO:0007186//G protein-coupled receptor signaling pathway;GO:0007187//G protein-coupled receptor signaling pathway, coupled to cyclic nucleotide second messenger;GO:0007197//adenylate cyclase-inhibiting G protein-coupled acetylcholine receptor signaling pathway;GO:0007213//G protein-coupled acetylcholine receptor signaling pathway;…
ENSG00000204767	12	12	17	2	0	0	0.13	0.12	0.17	0.02	0	0	0.14	0.00666667	-4.39232	0.000222704	0.000761235	INSYN2B	inhibitory synaptic factor family member 2B [Source:HGNC Symbol;Acc:HGNC:37271]	-	-	-	-	-	-	-
ENSG00000147003	6	6	3	1	0	0	0.27	0.25	0.11	0.03	0	0	0.21	0.01	-4.39232	0.0134791	0.0330461	CLTRN	collectrin, amino acid transport regulator [Source:HGNC Symbol;Acc:HGNC:29437]	-	-	-	-	GO:0005737//cytoplasm;GO:0005886//plasma membrane;GO:0016020//membrane;GO:0016021//integral component of membrane;GO:0070062//extracellular exosome	GO:0005515//protein binding;GO:0042803//protein homodimerization activity	GO:0017156//calcium ion regulated exocytosis;GO:0022898//regulation of transmembrane transporter activity;GO:0035493//SNARE complex assembly;GO:0035543//positive regulation of SNARE complex assembly;GO:0035773//insulin secretion involved in cellular response to glucose stimulus;GO:0035774//positive regulation of insulin secretion involved in cellular response to glucose stimulus;GO:0045956//posit…
ENSG00000170044	5	4	2	1	0	0	0.08	0.09	0.03	0.01	0	0	0.0666667	0.00333333	-4.32193	0.0410548	0.089064	ZPLD1	zona pellucida like domain containing 1 [Source:HGNC Symbol;Acc:HGNC:27022]	-	-	-	-	GO:0005576//extracellular region;GO:0005615//extracellular space;GO:0009986//cell surface;GO:0016020//membrane;GO:0016021//integral component of membrane;GO:0030659//cytoplasmic vesicle membrane;GO:0031410//cytoplasmic vesicle	GO:0005201//extracellular matrix structural constituent	-
ENSG00000134160	348	315	334	27	14	18	13.48	10.95	11.97	0.75	0.51	0.62	12.1333	0.626667	-4.27513	1.61875e-73	7.62112e-72	TRPM1	transient receptor potential cation channel subfamily M member 1 [Source:HGNC Symbol;Acc:HGNC:7146]	-	-	-	-	GO:0005783//endoplasmic reticulum;GO:0005789//endoplasmic reticulum membrane;GO:0005886//plasma membrane;GO:0005887//integral component of plasma membrane;GO:0016020//membrane;GO:0016021//integral component of membrane;GO:0030424//axon;GO:0042995//cell projection	GO:0005216//ion channel activity;GO:0005227//calcium activated cation channel activity;GO:0005261//cation channel activity;GO:0005262//calcium channel activity;GO:0005515//protein binding	GO:0006811//ion transport;GO:0006812//cation transport;GO:0007216//G protein-coupled glutamate receptor signaling pathway;GO:0007601//visual perception;GO:0016048//detection of temperature stimulus;GO:0034220//ion transmembrane transport;GO:0050896//response to stimulus;GO:0050951//sensory perception of temperature stimulus;GO:0051262//protein tetramerization;GO:0055085//transmembrane transport;G…
ENSG00000146285	6	5	10	1	0	0	0.13	0.15	0.26	0.03	0	0	0.18	0.01	-4.16993	0.00305945	0.00866122	SCML4	Scm polycomb group protein like 4 [Source:HGNC Symbol;Acc:HGNC:21397]	-	-	-	-	GO:0005634//nucleus	GO:0003682//chromatin binding;GO:0005515//protein binding;GO:0042393//histone binding	GO:0045892//negative regulation of transcription, DNA-templated
ENSG00000071909	4	2	7	1	0	0	0.04	0.03	0.11	0.01	0	0	0.06	0.00333333	-4.16993	0.0239061	0.0552617	MYO3B	myosin IIIB [Source:HGNC Symbol;Acc:HGNC:15576]	Organismal Systems	Sensory system	ko04745//Phototransduction - fly	K08834	GO:0005737//cytoplasm;GO:0005856//cytoskeleton;GO:0016459//myosin complex;GO:0032420//stereocilium;GO:0032426//stereocilium tip;GO:0042995//cell projection	GO:0000166//nucleotide binding;GO:0003774//motor activity;GO:0003779//actin binding;GO:0004672//protein kinase activity;GO:0004674//protein serine/threonine kinase activity;GO:0005515//protein binding;GO:0005524//ATP binding;GO:0016301//kinase activity;GO:0016740//transferase activity	GO:0006468//protein phosphorylation;GO:0007601//visual perception;GO:0007605//sensory perception of sound;GO:0016310//phosphorylation;GO:0050896//response to stimulus;GO:0090103//cochlea morphogenesis
ENSG00000163568	9	2	9	1	0	1	0.46	0.12	0.54	0.03	0	0.04	0.373333	0.0233333	-4	0.0125566	0.0310344	AIM2	absent in melanoma 2 [Source:HGNC Symbol;Acc:HGNC:357]	Organismal Systems;Organismal Systems	Immune system;Immune system	ko04621//NOD-like receptor signaling pathway;ko04623//Cytosolic DNA-sensing pathway	K12966;K12966	GO:0005634//nucleus;GO:0005654//nucleoplasm;GO:0005737//cytoplasm;GO:0005739//mitochondrion;GO:0005829//cytosol;GO:0097169//AIM2 inflammasome complex	GO:0003677//DNA binding;GO:0003690//double-stranded DNA binding;GO:0005515//protein binding;GO:0042802//identical protein binding	GO:0002218//activation of innate immune response;GO:0002230//positive regulation of defense response to virus by host;GO:0002376//immune system process;GO:0006915//apoptotic process;GO:0006954//inflammatory response;GO:0006955//immune response;GO:0032088//negative regulation of NF-kappaB transcription factor activity;GO:0032731//positive regulation of interleukin-1 beta production;GO:0033209//tum…
ENSG00000260802	5	3	4	0	0	1	0.07	0.04	0.05	0	0	0.01	0.0533333	0.00333333	-4	0.0289892	0.0656634	SERTM2	serine rich and transmembrane domain containing 2 [Source:HGNC Symbol;Acc:HGNC:48576]	-	-	-	-	GO:0016020//membrane;GO:0016021//integral component of membrane;GO:0043231//intracellular membrane-bounded organelle	-	-
ENSG00000174914	51	48	36	3	5	1	0.85	0.74	0.59	0.04	0.08	0.02	0.726667	0.0466667	-3.96083	2.22734e-11	1.56556e-10	OR9G1	olfactory receptor family 9 subfamily G member 1 [Source:HGNC Symbol;Acc:HGNC:15319]	Organismal Systems	Sensory system	ko04740//Olfactory transduction	K04257	GO:0005886//plasma membrane;GO:0016020//membrane;GO:0016021//integral component of membrane	GO:0004930//G protein-coupled receptor activity;GO:0004984//olfactory receptor activity	GO:0007165//signal transduction;GO:0007186//G protein-coupled receptor signaling pathway;GO:0007608//sensory perception of smell;GO:0050896//response to stimulus;GO:0050911//detection of chemical stimulus involved in sensory perception of smell
ENSG00000274641	13	22	7	1	2	0	1.67	2.64	0.88	0.1	0.25	0	1.73	0.116667	-3.89031	0.000248858	0.000844657	H2BC17	H2B clustered histone 17 [Source:HGNC Symbol;Acc:HGNC:4758]	Human Diseases;Human Diseases;Human Diseases	Immune diseases;Cancers;Substance dependence	ko05322//Systemic lupus erythematosus;ko05203//Viral carcinogenesis;ko05034//Alcoholism	K11252;K11252;K11252	GO:0000786//nucleosome;GO:0005634//nucleus;GO:0005654//nucleoplasm;GO:0005694//chromosome;GO:0005829//cytosol	GO:0003677//DNA binding;GO:0005515//protein binding;GO:0046982//protein heterodimerization activity	GO:0006334//nucleosome assembly;GO:0016567//protein ubiquitination
ENSG00000107242	100	109	91	5	5	9	1.93	2.12	1.73	0.12	0.09	0.18	1.92667	0.13	-3.88952	1.21918e-23	1.65147e-22	PIP5K1B	phosphatidylinositol-4-phosphate 5-kinase type 1 beta [Source:HGNC Symbol;Acc:HGNC:8995]	Metabolism;Cellular Processes;Environmental Information Processing;Cellular Processes;Organismal Systems;Human Diseases;Human Diseases;Environmental Information Processing;Metabolism	Global and overview maps;Transport and catabolism;Signal transduction;Cell motility;Immune system;Infectious disease: bacterial;Cancers;Signal transduction;Carbohydrate metabolism	ko01100//Metabolic pathways;ko04144//Endocytosis;ko04072//Phospholipase D signaling pathway;ko04810//Regulation of actin cytoskeleton;ko04666//Fc gamma R-mediated phagocytosis;ko05135//Yersinia infection;ko05231//Choline metabolism in cancer;ko04070//Phosphatidylinositol signaling system;ko00562//Inositol phosphate metabolism	K00889;K00889;K00889;K00889;K00889;K00889;K00889;K00889;K00889	GO:0001931//uropod;GO:0005737//cytoplasm;GO:0005829//cytosol;GO:0005886//plasma membrane;GO:0012505//endomembrane system;GO:0016020//membrane	GO:0000166//nucleotide binding;GO:0005515//protein binding;GO:0005524//ATP binding;GO:0016301//kinase activity;GO:0016307//phosphatidylinositol phosphate kinase activity;GO:0016308//1-phosphatidylinositol-4-phosphate 5-kinase activity;GO:0016740//transferase activity	GO:0006661//phosphatidylinositol biosynthetic process;GO:0014066//regulation of phosphatidylinositol 3-kinase signaling;GO:0016310//phosphorylation;GO:0046488//phosphatidylinositol metabolic process;GO:0046854//phosphatidylinositol phosphorylation
ENSG00000140873	25	13	19	5	0	2	0.33	0.19	0.29	0.04	0	0.02	0.27	0.02	-3.75489	5.17056e-05	0.000193129	ADAMTS18	ADAM metallopeptidase with thrombospondin type 1 motif 18 [Source:HGNC Symbol;Acc:HGNC:17110]	-	-	-	-	GO:0005576//extracellular region;GO:0031012//extracellular matrix	GO:0004222//metalloendopeptidase activity;GO:0008233//peptidase activity;GO:0008237//metallopeptidase activity;GO:0016787//hydrolase activity;GO:0046872//metal ion binding	GO:0001654//eye development;GO:0006508//proteolysis;GO:0007229//integrin-mediated signaling pathway;GO:0030198//extracellular matrix organization;GO:0090331//negative regulation of platelet aggregation
ENSG00000144035	6	2	7	0	0	1	0.33	0.1	0.38	0	0	0.06	0.27	0.02	-3.75489	0.013746	0.0336401	NAT8	N-acetyltransferase 8 (putative) [Source:HGNC Symbol;Acc:HGNC:18069]	Metabolism;Metabolism	Global and overview maps;Metabolism of other amino acids	ko01100//Metabolic pathways;ko00480//Glutathione metabolism	K20838;K20838	GO:0005783//endoplasmic reticulum;GO:0005789//endoplasmic reticulum membrane;GO:0005793//endoplasmic reticulum-Golgi intermediate compartment;GO:0016020//membrane;GO:0016021//integral component of membrane;GO:0033116//endoplasmic reticulum-Golgi intermediate compartment membrane	GO:0004468//lysine N-acetyltransferase activity, acting on acetyl phosphate as donor;GO:0005515//protein binding;GO:0008080//N-acetyltransferase activity;GO:0016740//transferase activity;GO:0016746//transferase activity, transferring acyl groups;GO:0047198//cysteine-S-conjugate N-acetyltransferase activity	GO:0006749//glutathione metabolic process;GO:0010628//positive regulation of gene expression;GO:0018003//peptidyl-lysine N6-acetylation;GO:0042493//response to drug;GO:0043066//negative regulation of apoptotic process;GO:0050435//amyloid-beta metabolic process;GO:1990000//amyloid fibril formation
ENSG00000246922	372	370	446	44	29	27	14.76	13.98	18.02	1.36	1.05	1.09	15.5867	1.16667	-3.73985	3.11994e-81	1.69747e-79	UBAP1L	ubiquitin associated protein 1 like [Source:HGNC Symbol;Acc:HGNC:40028]	-	-	-	-	GO:0000813//ESCRT I complex	GO:0043130//ubiquitin binding	GO:0043162//ubiquitin-dependent protein catabolic process via the multivesicular body sorting pathway
ENSG00000135697	9	3	7	1	0	1	0.49	0.18	0.34	0.02	0	0.06	0.336667	0.0266667	-3.65821	0.014302	0.0348354	BCO1	beta-carotene oxygenase 1 [Source:HGNC Symbol;Acc:HGNC:13815]	Metabolism;Metabolism	Global and overview maps;Metabolism of cofactors and vitamins	ko01100//Metabolic pathways;ko00830//Retinol metabolism	K00515;K00515	GO:0005829//cytosol	GO:0003834//beta-carotene 15,15'-monooxygenase activity;GO:0010436//carotenoid dioxygenase activity;GO:0016491//oxidoreductase activity;GO:0016702//oxidoreductase activity, acting on single donors with incorporation of molecular oxygen, incorporation of two atoms of oxygen;GO:0046872//metal ion binding;GO:0051213//dioxygenase activity	GO:0001523//retinoid metabolic process;GO:0016121//carotene catabolic process;GO:0035238//vitamin A biosynthetic process;GO:0042572//retinol metabolic process;GO:0042574//retinal metabolic process;GO:0055114//oxidation-reduction process;GO:1901810//beta-carotene metabolic process
ENSG00000189152	10	4	1	2	0	0	0.83	0.28	0.1	0.1	0	0	0.403333	0.0333333	-3.59694	0.0435882	0.0938291	GRAPL	GRB2 related adaptor protein like [Source:HGNC Symbol;Acc:HGNC:37240]	-	-	-	-	-	GO:0005515//protein binding	-
ENSG00000159398	6	5	2	1	0	0	0.19	0.12	0.05	0.03	0	0	0.12	0.01	-3.58496	0.0238812	0.0552121	CES5A	carboxylesterase 5A [Source:HGNC Symbol;Acc:HGNC:26459]	-	-	-	-	GO:0005576//extracellular region;GO:0005615//extracellular space	GO:0004771//sterol esterase activity;GO:0004806//triglyceride lipase activity;GO:0016787//hydrolase activity;GO:0052689//carboxylic ester hydrolase activity;GO:0080030//methyl indole-3-acetate esterase activity	GO:0016042//lipid catabolic process
ENSG00000143632	16	7	1	0	2	0	0.64	0.28	0.04	0	0.08	0	0.32	0.0266667	-3.58496	0.00887897	0.0227314	ACTA1	actin alpha 1, skeletal muscle [Source:HGNC Symbol;Acc:HGNC:129]	-	-	-	-	GO:0001725//stress fiber;GO:0005615//extracellular space;GO:0005737//cytoplasm;GO:0005829//cytosol;GO:0005856//cytoskeleton;GO:0005865//striated muscle thin filament;GO:0005869//dynactin complex;GO:0005884//actin filament;GO:0015629//actin cytoskeleton;GO:0030017//sarcomere;GO:0030027//lamellipodium;GO:0030175//filopodium;GO:0044297//cell body;GO:0070062//extracellular exosome;GO:0072562//blood m…	GO:0000166//nucleotide binding;GO:0005200//structural constituent of cytoskeleton;GO:0005515//protein binding;GO:0005524//ATP binding;GO:0017022//myosin binding;GO:0043531//ADP binding	GO:0006936//muscle contraction;GO:0009612//response to mechanical stimulus;GO:0009991//response to extracellular stimulus;GO:0010226//response to lithium ion;GO:0010628//positive regulation of gene expression;GO:0030049//muscle filament sliding;GO:0030240//skeletal muscle thin filament assembly;GO:0043503//skeletal muscle fiber adaptation;GO:0048545//response to steroid hormone;GO:0048741//skelet…
ENSG00000188269	16	22	34	2	1	3	0.49	0.75	1.2	0.05	0.03	0.13	0.813333	0.07	-3.53842	1.65311e-06	7.45805e-06	OR7A5	olfactory receptor family 7 subfamily A member 5 [Source:HGNC Symbol;Acc:HGNC:8368]	Organismal Systems	Sensory system	ko04740//Olfactory transduction	K04257	GO:0005886//plasma membrane;GO:0016020//membrane;GO:0016021//integral component of membrane	GO:0004930//G protein-coupled receptor activity;GO:0004984//olfactory receptor activity	GO:0007165//signal transduction;GO:0007186//G protein-coupled receptor signaling pathway;GO:0007608//sensory perception of smell;GO:0050896//response to stimulus;GO:0050911//detection of chemical stimulus involved in sensory perception of smell
ENSG00000115221	5	10	17	2	1	1	0.08	0.13	0.23	0.02	0.01	0.01	0.146667	0.0133333	-3.45943	0.00231277	0.00669966	ITGB6	integrin subunit beta 6 [Source:HGNC Symbol;Acc:HGNC:6161]	Environmental Information Processing;Human Diseases;Cellular Processes;Cellular Processes;Human Diseases;Human Diseases;Environmental Information Processing;Human Diseases	Signal transduction;Infectious diseases;Cell motility;Cellular community - eukaryotes;Cardiovascular diseases;Cardiovascular diseases;Signaling molecules and interaction;Cardiovascular diseases	ko04151//PI3K-Akt signaling pathway;ko05165//Human papillomavirus infection;ko04810//Regulation of actin cytoskeleton;ko04510//Focal adhesion;ko05414//Dilated cardiomyopathy (DCM);ko05410//Hypertrophic cardiomyopathy (HCM);ko04512//ECM-receptor interaction;ko05412//Arrhythmogenic right ventricular cardiomyopathy (ARVC)	K06589;K06589;K06589;K06589;K06589;K06589;K06589;K06589	GO:0005654//nucleoplasm;GO:0005813//centrosome;GO:0005886//plasma membrane;GO:0005925//focal adhesion;GO:0008305//integrin complex;GO:0009897//external side of plasma membrane;GO:0009986//cell surface;GO:0016020//membrane;GO:0016021//integral component of membrane;GO:0030054//cell junction;GO:0034685//integrin alphav-beta6 complex;GO:0043235//receptor complex	GO:0001618//virus receptor activity;GO:0005178//integrin binding;GO:0005515//protein binding;GO:0038023//signaling receptor activity	GO:0000902//cell morphogenesis;GO:0006954//inflammatory response;GO:0006955//immune response;GO:0007155//cell adhesion;GO:0007160//cell-matrix adhesion;GO:0007179//transforming growth factor beta receptor signaling pathway;GO:0007229//integrin-mediated signaling pathway;GO:0009611//response to wounding;GO:0009615//response to virus;GO:0010467//gene expression;GO:0016032//viral process;GO:0016477/…
ENSG00000179097	6	5	2	0	1	0	0.11	0.08	0.03	0	0.02	0	0.0733333	0.00666667	-3.45943	0.0234711	0.054394	HTR1F	5-hydroxytryptamine receptor 1F [Source:HGNC Symbol;Acc:HGNC:5292]	Environmental Information Processing;Environmental Information Processing;Organismal Systems;Organismal Systems	Signaling molecules and interaction;Signal transduction;Nervous system;Sensory system	ko04080//Neuroactive ligand-receptor interaction;ko04024//cAMP signaling pathway;ko04726//Serotonergic synapse;ko04742//Taste transduction	K04153;K04153;K04153;K04153	GO:0005886//plasma membrane;GO:0005887//integral component of plasma membrane;GO:0016020//membrane;GO:0016021//integral component of membrane;GO:0030425//dendrite;GO:0045202//synapse	GO:0004930//G protein-coupled receptor activity;GO:0004993//G protein-coupled serotonin receptor activity;GO:0030594//neurotransmitter receptor activity;GO:0051378//serotonin binding	GO:0007165//signal transduction;GO:0007186//G protein-coupled receptor signaling pathway;GO:0007187//G protein-coupled receptor signaling pathway, coupled to cyclic nucleotide second messenger;GO:0007193//adenylate cyclase-inhibiting G protein-coupled receptor signaling pathway;GO:0007198//adenylate cyclase-inhibiting serotonin receptor signaling pathway;GO:0007268//chemical synaptic transmission
ENSG00000099365	10	15	17	6	2	4	0.13	0.5	0.76	0.06	0.02	0.05	0.463333	0.0433333	-3.4185	0.00671852	0.017691	STX1B	syntaxin 1B [Source:HGNC Symbol;Acc:HGNC:18539]	Organismal Systems;Genetic Information Processing	Nervous system;Folding, sorting and degradation	ko04721//Synaptic vesicle cycle;ko04130//SNARE interactions in vesicular transport	K08486;K08486	GO:0005634//nucleus;GO:0005652//nuclear lamina;GO:0005654//nucleoplasm;GO:0005737//cytoplasm;GO:0005813//centrosome;GO:0005815//microtubule organizing center;GO:0005819//spindle;GO:0005829//cytosol;GO:0005856//cytoskeleton;GO:0005886//plasma membrane;GO:0008021//synaptic vesicle;GO:0012505//endomembrane system;GO:0016020//membrane;GO:0016021//integral component of membrane;GO:0030424//axon;GO:003…	GO:0000149//SNARE binding;GO:0005102//signaling receptor binding;GO:0005484//SNAP receptor activity;GO:0005515//protein binding;GO:0019901//protein kinase binding;GO:0019904//protein domain specific binding	GO:0001956//positive regulation of neurotransmitter secretion;GO:0006836//neurotransmitter transport;GO:0006886//intracellular protein transport;GO:0006887//exocytosis;GO:0006904//vesicle docking involved in exocytosis;GO:0006906//vesicle fusion;GO:0010468//regulation of gene expression;GO:0010807//regulation of synaptic vesicle priming;GO:0010977//negative regulation of neuron projection develop…
ENSG00000205916	128	35	48	0	2	17	2.29	0.51	0.86	0	0.04	0.31	1.22	0.116667	-3.38642	0.0278491	0.0632815	DAZ4	deleted in azoospermia 4 [Source:HGNC Symbol;Acc:HGNC:15966]	-	-	-	-	GO:0005634//nucleus;GO:0005737//cytoplasm;GO:0032991//protein-containing complex	GO:0003676//nucleic acid binding;GO:0003723//RNA binding;GO:0003729//mRNA binding;GO:0003730//mRNA 3'-UTR binding;GO:0005515//protein binding;GO:0008494//translation activator activity	GO:0007275//multicellular organism development;GO:0007283//spermatogenesis;GO:0030154//cell differentiation;GO:0045948//positive regulation of translational initiation;GO:0070935//3'-UTR-mediated mRNA stabilization
ENSG00000164440	50	63	52	6	5	6	0.65	0.77	0.66	0.06	0.06	0.08	0.693333	0.0666667	-3.37851	3.75993e-13	2.99464e-12	TXLNB	taxilin beta [Source:HGNC Symbol;Acc:HGNC:21617]	-	-	-	-	GO:0005737//cytoplasm	GO:0005515//protein binding;GO:0019905//syntaxin binding	-
ENSG00000176927	15	17	13	2	1	0	0.28	0.76	0.41	0.04	0.1	0	0.483333	0.0466667	-3.37255	9.31272e-05	0.000335417	EFCAB5	EF-hand calcium binding domain 5 [Source:HGNC Symbol;Acc:HGNC:24801]	-	-	-	-	-	GO:0005509//calcium ion binding;GO:0046872//metal ion binding	-
ENSG00000235568	4	4	6	2	0	0	0.04	0.04	0.12	0.02	0	0	0.0666667	0.00666667	-3.32193	0.0450567	0.0965097	NFAM1	NFAT activating protein with ITAM motif 1 [Source:HGNC Symbol;Acc:HGNC:29872]	-	-	-	-	GO:0005886//plasma membrane;GO:0016020//membrane;GO:0016021//integral component of membrane;GO:0035577//azurophil granule membrane;GO:0045121//membrane raft	GO:0004888//transmembrane signaling receptor activity;GO:0005515//protein binding	GO:0001819//positive regulation of cytokine production;GO:0006954//inflammatory response;GO:0007165//signal transduction;GO:0007166//cell surface receptor signaling pathway;GO:0030183//B cell differentiation;GO:0035556//intracellular signal transduction;GO:0043312//neutrophil degranulation;GO:0045577//regulation of B cell differentiation;GO:0050853//B cell receptor signaling pathway;GO:0050861//p…
ENSG00000169789	18	13	5	1	0	3	0.86	0.56	0.25	0.03	0	0.15	0.556667	0.06	-3.21378	0.00136918	0.00414845	PRY	PTPN13 like Y-linked [Source:HGNC Symbol;Acc:HGNC:14024]	-	-	-	-	-	-	-
ENSG00000128606	263	311	339	38	39	31	7.7	8.65	9.91	0.84	1.08	0.92	8.75333	0.946667	-3.2089	3.06244e-58	1.12319e-56	LRRC17	leucine rich repeat containing 17 [Source:HGNC Symbol;Acc:HGNC:16895]	-	-	-	-	GO:0005576//extracellular region;GO:0005615//extracellular space;GO:0031012//extracellular matrix	GO:0005515//protein binding	GO:0001503//ossification;GO:0045671//negative regulation of osteoclast differentiation;GO:0048539//bone marrow development
ENSG00000138395	15	18	18	0	4	1	0.24	0.27	0.31	0	0.07	0.02	0.273333	0.03	-3.18763	7.10218e-05	0.000260031	CDK15	cyclin dependent kinase 15 [Source:HGNC Symbol;Acc:HGNC:14434]	-	-	-	-	GO:0005634//nucleus;GO:0005737//cytoplasm;GO:0005829//cytosol	GO:0000166//nucleotide binding;GO:0004672//protein kinase activity;GO:0004674//protein serine/threonine kinase activity;GO:0004693//cyclin-dependent protein serine/threonine kinase activity;GO:0005515//protein binding;GO:0005524//ATP binding;GO:0016301//kinase activity;GO:0016740//transferase activity;GO:0030332//cyclin binding;GO:0046872//metal ion binding	GO:0000083//regulation of transcription involved in G1/S transition of mitotic cell cycle;GO:0006468//protein phosphorylation;GO:0016310//phosphorylation;GO:0051726//regulation of cell cycle
ENSG00000162654	7	7	15	1	2	0	0.07	0.06	0.14	0.01	0.02	0	0.09	0.01	-3.16993	0.00271611	0.00776552	GBP4	guanylate binding protein 4 [Source:HGNC Symbol;Acc:HGNC:20480]	Organismal Systems	Immune system	ko04621//NOD-like receptor signaling pathway	K20899	GO:0000139//Golgi membrane;GO:0005634//nucleus;GO:0005737//cytoplasm;GO:0005794//Golgi apparatus;GO:0005829//cytosol;GO:0005886//plasma membrane;GO:0016020//membrane;GO:0031410//cytoplasmic vesicle;GO:0048471//perinuclear region of cytoplasm	GO:0000166//nucleotide binding;GO:0003924//GTPase activity;GO:0005515//protein binding;GO:0005525//GTP binding;GO:0016787//hydrolase activity;GO:0042802//identical protein binding;GO:0042803//protein homodimerization activity	GO:0042832//defense response to protozoan;GO:0050830//defense response to Gram-positive bacterium;GO:0071346//cellular response to interferon-gamma
ENSG00000196666	5	4	6	1	0	1	0.21	0.16	0.25	0.03	0	0.04	0.206667	0.0233333	-3.14684	0.0338196	0.0750933	FAM180B	family with sequence similarity 180 member B [Source:HGNC Symbol;Acc:HGNC:34451]	-	-	-	-	GO:0005576//extracellular region	GO:0005515//protein binding	-
ENSG00000170961	160	123	124	20	21	9	2.27	1.62	1.72	0.22	0.29	0.13	1.87	0.213333	-3.13186	3.20169e-26	4.84857e-25	HAS2	hyaluronan synthase 2 [Source:HGNC Symbol;Acc:HGNC:4819]	-	-	-	-	GO:0005737//cytoplasm;GO:0005887//integral component of plasma membrane;GO:0016020//membrane;GO:0016021//integral component of membrane;GO:0031410//cytoplasmic vesicle;GO:0044853//plasma membrane raft	GO:0005515//protein binding;GO:0016740//transferase activity;GO:0016757//transferase activity, transferring glycosyl groups;GO:0050501//hyaluronan synthase activity	GO:0001570//vasculogenesis;GO:0001822//kidney development;GO:0008284//positive regulation of cell proliferation;GO:0010838//positive regulation of keratinocyte proliferation;GO:0014911//positive regulation of smooth muscle cell migration;GO:0030212//hyaluronan metabolic process;GO:0030213//hyaluronan biosynthetic process;GO:0030335//positive regulation of cell migration;GO:0035810//positive regul…
ENSG00000249209	2	9	8	3	0	0	0.11	0.48	0.45	0.12	0	0	0.346667	0.04	-3.11548	0.0291469	0.065957	-	novel protein similar to ATP synthase delta (OSCP) subunit domain	Metabolism;Human Diseases;Human Diseases;Organismal Systems;Human Diseases;Metabolism	Global and overview maps;Neurodegenerative diseases;Neurodegenerative diseases;Environmental adaptation;Neurodegenerative diseases;Energy metabolism	ko01100//Metabolic pathways;ko05010//Alzheimer disease;ko05016//Huntington disease;ko04714//Thermogenesis;ko05012//Parkinson disease;ko00190//Oxidative phosphorylation	K02137;K02137;K02137;K02137;K02137;K02137	GO:0000274//mitochondrial proton-transporting ATP synthase, stator stalk;GO:0005743//mitochondrial inner membrane;GO:0016020//membrane;GO:0045261//proton-transporting ATP synthase complex, catalytic core F(1)	GO:0046933//proton-transporting ATP synthase activity, rotational mechanism	GO:0006754//ATP biosynthetic process;GO:0006811//ion transport;GO:0015986//ATP synthesis coupled proton transport;GO:0042776//mitochondrial ATP synthesis coupled proton transport
ENSG00000115339	522	572	574	80	70	42	12.03	11.76	12.26	1.92	1.47	0.89	12.0167	1.42667	-3.07432	2.46128e-106	1.90761e-104	GALNT3	polypeptide N-acetylgalactosaminyltransferase 3 [Source:HGNC Symbol;Acc:HGNC:4125]	Metabolism;Metabolism;Metabolism	Global and overview maps;Glycan biosynthesis and metabolism;Glycan biosynthesis and metabolism	ko01100//Metabolic pathways;ko00514//Other types of O-glycan biosynthesis;ko00512//Mucin type O-glycan biosynthesis	K00710;K00710;K00710	GO:0000139//Golgi membrane;GO:0005794//Golgi apparatus;GO:0016020//membrane;GO:0016021//integral component of membrane;GO:0032580//Golgi cisterna membrane;GO:0048471//perinuclear region of cytoplasm;GO:0070062//extracellular exosome	GO:0004653//polypeptide N-acetylgalactosaminyltransferase activity;GO:0005509//calcium ion binding;GO:0016740//transferase activity;GO:0016757//transferase activity, transferring glycosyl groups;GO:0030145//manganese ion binding;GO:0030246//carbohydrate binding;GO:0046872//metal ion binding	GO:0005975//carbohydrate metabolic process;GO:0006486//protein glycosylation;GO:0008543//fibroblast growth factor receptor signaling pathway;GO:0016266//O-glycan processing;GO:0018215//protein phosphopantetheinylation;GO:0018242//protein O-linked glycosylation via serine;GO:0018243//protein O-linked glycosylation via threonine
ENSG00000073754	4	7	5	1	0	1	0.11	0.18	0.13	0.02	0	0.03	0.14	0.0166667	-3.07039	0.0274725	0.0625556	CD5L	CD5 molecule like [Source:HGNC Symbol;Acc:HGNC:1690]	-	-	-	-	GO:0005576//extracellular region;GO:0005615//extracellular space;GO:0005737//cytoplasm;GO:0005886//plasma membrane;GO:0009986//cell surface;GO:0016020//membrane;GO:0072562//blood microparticle	GO:0004252//serine-type endopeptidase activity;GO:0005044//scavenger receptor activity	GO:0002376//immune system process;GO:0006897//endocytosis;GO:0006915//apoptotic process;GO:0006954//inflammatory response;GO:0006968//cellular defense response;GO:0030449//regulation of complement activation;GO:0031638//zymogen activation;GO:1903661//positive regulation of complement-dependent cytotoxicity
ENSG00000100191	83	96	117	19	14	6	2.43	2.63	3.36	0.43	0.4	0.18	2.80667	0.336667	-3.05946	2.07568e-19	2.32326e-18	SLC5A4	solute carrier family 5 member 4 [Source:HGNC Symbol;Acc:HGNC:11039]	-	-	-	-	GO:0005886//plasma membrane;GO:0016020//membrane;GO:0016021//integral component of membrane	GO:0005412//glucose:sodium symporter activity;GO:0005515//protein binding;GO:0022857//transmembrane transporter activity	GO:0006811//ion transport;GO:0006814//sodium ion transport;GO:0055085//transmembrane transport;GO:1904659//glucose transmembrane transport
ENSG00000137558	597	561	646	83	74	67	5.97	5.36	6.22	0.67	0.79	0.66	5.85	0.706667	-3.04933	1.01271e-109	8.40397e-108	PI15	peptidase inhibitor 15 [Source:HGNC Symbol;Acc:HGNC:8946]	-	-	-	-	GO:0005576//extracellular region;GO:0005615//extracellular space;GO:0070062//extracellular exosome	GO:0030414//peptidase inhibitor activity	GO:0007275//multicellular organism development;GO:0008150//biological_process;GO:0010466//negative regulation of peptidase activity
ENSG00000168004	4	4	6	0	2	0	0.09	0.09	0.14	0	0.04	0	0.106667	0.0133333	-3	0.0495667	0.104925	PLAAT5	phospholipase A and acyltransferase 5 [Source:HGNC Symbol;Acc:HGNC:24978]	-	-	-	-	GO:0005737//cytoplasm;GO:0005829//cytosol	GO:0004623//phospholipase A2 activity;GO:0005515//protein binding;GO:0008970//phospholipase A1 activity;GO:0016410//N-acyltransferase activity;GO:0016740//transferase activity;GO:0016746//transferase activity, transferring acyl groups;GO:0016787//hydrolase activity;GO:0052739//phosphatidylserine 1-acylhydrolase activity;GO:0052740//1-acyl-2-lysophosphatidylserine acylhydrolase activity;GO:0102567…	GO:0070292//N-acylphosphatidylethanolamine metabolic process
ENSG00000006747	16	11	15	1	1	4	0.32	0.21	0.33	0.02	0.02	0.07	0.286667	0.0366667	-2.96683	0.000664694	0.00211086	SCIN	scinderin [Source:HGNC Symbol;Acc:HGNC:21695]	Cellular Processes;Human Diseases;Organismal Systems	Cell motility;Cancers;Immune system	ko04810//Regulation of actin cytoskeleton;ko05203//Viral carcinogenesis;ko04666//Fc gamma R-mediated phagocytosis	K05768;K05768;K05768	GO:0002102//podosome;GO:0005737//cytoplasm;GO:0005856//cytoskeleton;GO:0005886//plasma membrane;GO:0005938//cell cortex;GO:0015629//actin cytoskeleton;GO:0030054//cell junction;GO:0032991//protein-containing complex;GO:0042995//cell projection;GO:0070062//extracellular exosome	GO:0001786//phosphatidylserine binding;GO:0003779//actin binding;GO:0005509//calcium ion binding;GO:0005545//1-phosphatidylinositol binding;GO:0005546//phosphatidylinositol-4,5-bisphosphate binding;GO:0046872//metal ion binding;GO:0051015//actin filament binding	GO:0007417//central nervous system development;GO:0008154//actin polymerization or depolymerization;GO:0008285//negative regulation of cell proliferation;GO:0017156//calcium ion regulated exocytosis;GO:0030031//cell projection assembly;GO:0032330//regulation of chondrocyte differentiation;GO:0042989//sequestering of actin monomers;GO:0043065//positive regulation of apoptotic process;GO:0045010//a…
ENSG00000172349	207	171	233	49	39	20	2.3	2	2.18	0.25	0.38	0.22	2.16	0.283333	-2.93046	4.6379e-30	7.96295e-29	IL16	interleukin 16 [Source:HGNC Symbol;Acc:HGNC:5980]	Environmental Information Processing	Signaling molecules and interaction	ko04060//Cytokine-cytokine receptor interaction	K22628	GO:0005576//extracellular region;GO:0005615//extracellular space;GO:0005634//nucleus;GO:0005737//cytoplasm;GO:0005829//cytosol;GO:0005886//plasma membrane;GO:0005925//focal adhesion;GO:0016607//nuclear speck;GO:0090543//Flemming body	GO:0005125//cytokine activity;GO:0005515//protein binding;GO:0042609//CD4 receptor binding	GO:0006935//chemotaxis;GO:0006955//immune response;GO:0007165//signal transduction;GO:0016032//viral process;GO:0019221//cytokine-mediated signaling pathway;GO:0030595//leukocyte chemotaxis;GO:0032730//positive regulation of interleukin-1 alpha production;GO:0032735//positive regulation of interleukin-12 production;GO:0032755//positive regulation of interleukin-6 production;GO:0050729//positive r…
ENSG00000215817	3275	3404	3118	481	404	406	41.46	40.55	39.69	5.2	5.15	5.66	40.5667	5.33667	-2.92628	0	0	ZC3H11B	zinc finger CCCH-type containing 11B [Source:HGNC Symbol;Acc:HGNC:25659]	-	-	-	-	GO:0000346//transcription export complex	GO:0003729//mRNA binding;GO:0046872//metal ion binding	GO:0016973//poly(A)+ mRNA export from nucleus
ENSG00000196482	9	11	14	2	2	3	0.18	0.17	0.18	0.02	0.02	0.03	0.176667	0.0233333	-2.92057	0.00485729	0.0131961	ESRRG	estrogen related receptor gamma [Source:HGNC Symbol;Acc:HGNC:3474]	-	-	-	-	GO:0000785//chromatin;GO:0005634//nucleus;GO:0005654//nucleoplasm	GO:0000977//RNA polymerase II regulatory region sequence-specific DNA binding;GO:0000978//RNA polymerase II proximal promoter sequence-specific DNA binding;GO:0000981//DNA-binding transcription factor activity, RNA polymerase II-specific;GO:0001228//DNA-binding transcription activator activity, RNA polymerase II-specific;GO:0003677//DNA binding;GO:0003700//DNA-binding transcription factor activit…	GO:0006355//regulation of transcription, DNA-templated;GO:0006357//regulation of transcription by RNA polymerase II;GO:0006367//transcription initiation from RNA polymerase II promoter;GO:0043401//steroid hormone mediated signaling pathway;GO:0045893//positive regulation of transcription, DNA-templated;GO:0045944//positive regulation of transcription by RNA polymerase II;GO:0048384//retinoic acid…
ENSG00000126861	21	25	23	5	2	3	0.71	0.79	0.76	0.13	0.07	0.1	0.753333	0.1	-2.91329	8.28416e-06	3.44513e-05	OMG	oligodendrocyte myelin glycoprotein [Source:HGNC Symbol;Acc:HGNC:8135]	-	-	-	-	GO:0005886//plasma membrane;GO:0016020//membrane;GO:0031225//anchored component of membrane	GO:0005515//protein binding	GO:0007155//cell adhesion;GO:0031102//neuron projection regeneration;GO:0050771//negative regulation of axonogenesis
ENSG00000156475	4	9	6	0	0	1	0.29	0.35	0.18	0	0	0.11	0.273333	0.0366667	-2.89812	0.00497814	0.0134932	PPP2R2B	protein phosphatase 2 regulatory subunit Bbeta [Source:HGNC Symbol;Acc:HGNC:9305]	Environmental Information Processing;Human Diseases;Cellular Processes;Human Diseases;Environmental Information Processing;Organismal Systems;Organismal Systems;Environmental Information Processing;Environmental Information Processing;Human Diseases;Genetic Information Processing	Signal transduction;Infectious diseases;Cellular community - eukaryotes;Infectious diseases;Signal transduction;Circulatory system;Nervous system;Signal transduction;Signal transduction;Infectious diseases;Translation	ko04151//PI3K-Akt signaling pathway;ko05165//Human papillomavirus infection;ko04530//Tight junction;ko05160//Hepatitis C;ko04390//Hippo signaling pathway;ko04261//Adrenergic signaling in cardiomyocytes;ko04728//Dopaminergic synapse;ko04152//AMPK signaling pathway;ko04071//Sphingolipid signaling pathway;ko05142//Chagas disease (American trypanosomiasis);ko03015//mRNA surveillance pathway	K04354;K04354;K04354;K04354;K04354;K04354;K04354;K04354;K04354;K04354;K04354	GO:0000159//protein phosphatase type 2A complex;GO:0005737//cytoplasm;GO:0005739//mitochondrion;GO:0005741//mitochondrial outer membrane;GO:0005829//cytosol;GO:0005856//cytoskeleton;GO:0016020//membrane	GO:0005515//protein binding;GO:0019888//protein phosphatase regulator activity	GO:0006915//apoptotic process;GO:0043666//regulation of phosphoprotein phosphatase activity;GO:0070262//peptidyl-serine dephosphorylation
ENSG00000268655	5	8	8	1	1	1	0.2	0.3	0.32	0.03	0.04	0.04	0.273333	0.0366667	-2.89812	0.0134433	0.0329781	-	novel protein	-	-	-	-	-	-	-
ENSG00000162645	258	250	309	52	38	30	3.85	3.56	4.58	0.59	0.57	0.45	3.99667	0.536667	-2.8967	5.06696e-48	1.46062e-46	GBP2	guanylate binding protein 2 [Source:HGNC Symbol;Acc:HGNC:4183]	Organismal Systems	Immune system	ko04621//NOD-like receptor signaling pathway	K20897	GO:0000139//Golgi membrane;GO:0005634//nucleus;GO:0005654//nucleoplasm;GO:0005737//cytoplasm;GO:0005794//Golgi apparatus;GO:0005829//cytosol;GO:0016020//membrane;GO:0031410//cytoplasmic vesicle;GO:0048471//perinuclear region of cytoplasm	GO:0000166//nucleotide binding;GO:0003924//GTPase activity;GO:0005515//protein binding;GO:0005525//GTP binding;GO:0016787//hydrolase activity;GO:0042802//identical protein binding;GO:0042803//protein homodimerization activity	GO:0006955//immune response;GO:0034504//protein localization to nucleus;GO:0042832//defense response to protozoan;GO:0050830//defense response to Gram-positive bacterium;GO:0060333//interferon-gamma-mediated signaling pathway;GO:0060337//type I interferon signaling pathway;GO:0071346//cellular response to interferon-gamma;GO:0071347//cellular response to interleukin-1;GO:0071356//cellular respons…
ENSG00000155897	105	118	99	11	16	23	1.76	1.51	1.39	0.11	0.21	0.32	1.55333	0.213333	-2.86419	6.14433e-19	6.7244e-18	ADCY8	adenylate cyclase 8 [Source:HGNC Symbol;Acc:HGNC:239]	Metabolism;Human Diseases;Environmental Information Processing;Organismal Systems;Human Diseases;Human Diseases;Environmental Information Processing;Environmental Information Processing;Environmental Information Processing;Organismal Systems;Environmental Information Processing;Human Diseases;Human Diseases;Organismal Systems;Organismal Systems;Organismal Systems;Environmental Information Process…	Global and overview maps;Cancers;Signal transduction;Environmental adaptation;Infectious diseases;Infectious diseases;Signal transduction;Signal transduction;Signal transduction;Immune system;Signal transduction;Cardiovascular diseases;Endocrine and metabolic diseases;Endocrine system;Nervous system;Circulatory system;Signal transduction;Endocrine system;Cell growth and death;Nucleotide metabolis…	ko01100//Metabolic pathways;ko05200//Pathways in cancer;ko04020//Calcium signaling pathway;ko04714//Thermogenesis;ko05163//Human cytomegalovirus infection;ko05166//HTLV-I infection;ko04072//Phospholipase D signaling pathway;ko04015//Rap1 signaling pathway;ko04024//cAMP signaling pathway;ko04062//Chemokine signaling pathway;ko04022//cGMP - PKG signaling pathway;ko05414//Dilated cardiomyopathy (DCM…	K08048;K08048;K08048;K08048;K08048;K08048;K08048;K08048;K08048;K08048;K08048;K08048;K08048;K08048;K08048;K08048;K08048;K08048;K08048;K08048;K08048;K08048;K08048;K08048;K08048;K08048;K08048;K08048;K08048;K08048;K08048;K08048;K08048;K08048;K08048;K08048;K08048;K08048;K08048;K08048;K08048;K08048;K08048;K08048;K08048;K08048;K08048;K08048;K08048;K08048	GO:0005886//plasma membrane;GO:0005887//integral component of plasma membrane;GO:0005901//caveola;GO:0005905//clathrin-coated pit;GO:0014069//postsynaptic density;GO:0015629//actin cytoskeleton;GO:0016020//membrane;GO:0016021//integral component of membrane;GO:0016323//basolateral plasma membrane;GO:0016324//apical plasma membrane;GO:0030054//cell junction;GO:0030424//axon;GO:0030425//dendrite;GO…	GO:0000166//nucleotide binding;GO:0003779//actin binding;GO:0004016//adenylate cyclase activity;GO:0005516//calmodulin binding;GO:0005524//ATP binding;GO:0008294//calcium- and calmodulin-responsive adenylate cyclase activity;GO:0016829//lyase activity;GO:0016849//phosphorus-oxygen lyase activity;GO:0042803//protein homodimerization activity;GO:0046872//metal ion binding;GO:0046982//protein hetero…	GO:0002862//negative regulation of inflammatory response to antigenic stimulus;GO:0003091//renal water homeostasis;GO:0006171//cAMP biosynthetic process;GO:0007165//signal transduction;GO:0007186//G protein-coupled receptor signaling pathway;GO:0007189//adenylate cyclase-activating G protein-coupled receptor signaling pathway;GO:0007190//activation of adenylate cyclase activity;GO:0007193//adenyl…
ENSG00000124701	3	3	8	1	1	0	0.11	0.1	0.29	0.03	0.04	0	0.166667	0.0233333	-2.8365	0.0457151	0.0977926	APOBEC2	apolipoprotein B mRNA editing enzyme catalytic subunit 2 [Source:HGNC Symbol;Acc:HGNC:605]	-	-	-	-	GO:0005634//nucleus;GO:0005737//cytoplasm	GO:0003723//RNA binding;GO:0003824//catalytic activity;GO:0004126//cytidine deaminase activity;GO:0016787//hydrolase activity;GO:0042802//identical protein binding;GO:0046872//metal ion binding	GO:0006397//mRNA processing;GO:0009972//cytidine deamination;GO:0016554//cytidine to uridine editing;GO:0016556//mRNA modification;GO:0080111//DNA demethylation
ENSG00000126856	1144	1136	1229	180	162	171	21.38	19.79	22.97	2.97	3.02	3.1	21.38	3.03	-2.81887	1.54641e-183	2.51575e-181	PRDM7	PR/SET domain 7 [Source:HGNC Symbol;Acc:HGNC:9351]	Metabolism;Metabolism	Global and overview maps;Amino acid metabolism	ko01100//Metabolic pathways;ko00310//Lysine degradation	K20796;K20796	GO:0005634//nucleus;GO:0005694//chromosome	GO:0005515//protein binding;GO:0008168//methyltransferase activity;GO:0010844//recombination hotspot binding;GO:0016740//transferase activity;GO:0018024//histone-lysine N-methyltransferase activity;GO:0042054//histone methyltransferase activity;GO:0042800//histone methyltransferase activity (H3-K4 specific);GO:0046975//histone methyltransferase activity (H3-K36 specific)	GO:0006325//chromatin organization;GO:0006355//regulation of transcription, DNA-templated;GO:0010452//histone H3-K36 methylation;GO:0010468//regulation of gene expression;GO:0010845//positive regulation of reciprocal meiotic recombination;GO:0016571//histone methylation;GO:0032259//methylation;GO:0080182//histone H3-K4 trimethylation
ENSG00000117461	384	372	373	70	57	56	4.45	5.16	3.92	0.69	0.61	0.62	4.51	0.64	-2.81698	2.87621e-67	1.22751e-65	PIK3R3	phosphoinositide-3-kinase regulatory subunit 3 [Source:HGNC Symbol;Acc:HGNC:8981]	Human Diseases;Human Diseases;Environmental Information Processing;Human Diseases;Human Diseases;Human Diseases;Human Diseases;Environmental Information Processing;Human Diseases;Human Diseases;Environmental Information Processing;Environmental Information Processing;Human Diseases;Environmental Information Processing;Cellular Processes;Human Diseases;Human Diseases;Cellular Processes;Organismal …	Infectious diseases;Cancers;Signal transduction;Neurodegenerative diseases;Infectious diseases;Infectious diseases;Infectious diseases;Signal transduction;Infectious diseases;Infectious diseases;Signal transduction;Signal transduction;Infectious disease: viral;Signal transduction;Cell motility;Cancers;Cancers;Cellular community - eukaryotes;Immune system;Infectious diseases;Immune system;Developm…	ko05168//Herpes simplex infection;ko05200//Pathways in cancer;ko04151//PI3K-Akt signaling pathway;ko05010//Alzheimer disease;ko05165//Human papillomavirus infection;ko05169//Epstein-Barr virus infection;ko05131//Shigellosis;ko04014//Ras signaling pathway;ko05163//Human cytomegalovirus infection;ko05166//HTLV-I infection;ko04072//Phospholipase D signaling pathway;ko04015//Rap1 signaling pathway;ko…	K02649;K02649;K02649;K02649;K02649;K02649;K02649;K02649;K02649;K02649;K02649;K02649;K02649;K02649;K02649;K02649;K02649;K02649;K02649;K02649;K02649;K02649;K02649;K02649;K02649;K02649;K02649;K02649;K02649;K02649;K02649;K02649;K02649;K02649;K02649;K02649;K02649;K02649;K02649;K02649;K02649;K02649;K02649;K02649;K02649;K02649;K02649;K02649;K02649;K02649;K02649;K02649;K02649;K02649;K02649;K02649;K02649;…	GO:0005829//cytosol;GO:0005942//phosphatidylinositol 3-kinase complex	GO:0001784//phosphotyrosine residue binding;GO:0005515//protein binding;GO:0016303//1-phosphatidylinositol-3-kinase activity;GO:0046935//1-phosphatidylinositol-3-kinase regulator activity	GO:0001934//positive regulation of protein phosphorylation;GO:0002042//cell migration involved in sprouting angiogenesis;GO:0006661//phosphatidylinositol biosynthetic process;GO:0008286//insulin receptor signaling pathway;GO:0010628//positive regulation of gene expression;GO:0030335//positive regulation of cell migration;GO:0036092//phosphatidylinositol-3-phosphate biosynthetic process;GO:0043491…
ENSG00000197959	149	136	151	64	59	35	3.59	2.48	3.48	0.51	0.49	0.37	3.18333	0.456667	-2.80132	3.33844e-13	2.66929e-12	DNM3	dynamin 3 [Source:HGNC Symbol;Acc:HGNC:29125]	Cellular Processes;Environmental Information Processing;Organismal Systems;Human Diseases;Organismal Systems	Transport and catabolism;Signal transduction;Nervous system;Infectious diseases;Excretory system	ko04144//Endocytosis;ko04072//Phospholipase D signaling pathway;ko04721//Synaptic vesicle cycle;ko05100//Bacterial invasion of epithelial cells;ko04961//Endocrine and other factor-regulated calcium reabsorption	K01528;K01528;K01528;K01528;K01528	GO:0005737//cytoplasm;GO:0005794//Golgi apparatus;GO:0005856//cytoskeleton;GO:0005874//microtubule;GO:0005886//plasma membrane;GO:0014069//postsynaptic density;GO:0015630//microtubule cytoskeleton;GO:0016020//membrane;GO:0030424//axon;GO:0031410//cytoplasmic vesicle;GO:0031966//mitochondrial membrane;GO:0043083//synaptic cleft;GO:0043197//dendritic spine;GO:0044327//dendritic spine head;GO:004520…	GO:0000166//nucleotide binding;GO:0003924//GTPase activity;GO:0005515//protein binding;GO:0005525//GTP binding;GO:0008017//microtubule binding;GO:0016787//hydrolase activity;GO:0031798//type 1 metabotropic glutamate receptor binding;GO:0031802//type 5 metabotropic glutamate receptor binding;GO:0042802//identical protein binding;GO:0050998//nitric-oxide synthase binding;GO:0099186//structural cons…	GO:0000266//mitochondrial fission;GO:0003374//dynamin family protein polymerization involved in mitochondrial fission;GO:0006897//endocytosis;GO:0007416//synapse assembly;GO:0016185//synaptic vesicle budding from presynaptic endocytic zone membrane;GO:0031623//receptor internalization;GO:0046847//filopodium assembly;GO:0050803//regulation of synapse structure or activity;GO:0051491//positive regu…
ENSG00000162267	13	14	16	1	3	2	0.26	0.26	0.31	0.02	0.06	0.04	0.276667	0.04	-2.79008	0.000433265	0.00141869	ITIH3	inter-alpha-trypsin inhibitor heavy chain 3 [Source:HGNC Symbol;Acc:HGNC:6168]	-	-	-	-	GO:0005576//extracellular region;GO:0031089//platelet dense granule lumen;GO:0070062//extracellular exosome	GO:0004866//endopeptidase inhibitor activity;GO:0004867//serine-type endopeptidase inhibitor activity;GO:0030414//peptidase inhibitor activity	GO:0002576//platelet degranulation;GO:0010466//negative regulation of peptidase activity;GO:0010951//negative regulation of endopeptidase activity;GO:0030212//hyaluronan metabolic process
ENSG00000284922	12	4	18	6	5	0	0.45	0.1	1.24	0.08	0.18	0	0.596667	0.0866667	-2.78338	0.0362172	0.0798879	-	leucine rich transmembrane and O-methyltransferase domain containing [Source:NCBI gene (formerly Entrezgene);Acc:220074]	Metabolism;Organismal Systems;Metabolism;Metabolism	Global and overview maps;Nervous system;Lipid metabolism;Amino acid metabolism	ko01100//Metabolic pathways;ko04728//Dopaminergic synapse;ko00140//Steroid hormone biosynthesis;ko00350//Tyrosine metabolism	K00545;K00545;K00545;K00545	GO:0005575//cellular_component;GO:0005737//cytoplasm;GO:0005783//endoplasmic reticulum;GO:0005886//plasma membrane;GO:0016020//membrane;GO:0016021//integral component of membrane	GO:0005515//protein binding;GO:0008168//methyltransferase activity;GO:0008171//O-methyltransferase activity;GO:0016206//catechol O-methyltransferase activity;GO:0016740//transferase activity;GO:0102084//L-dopa O-methyltransferase activity;GO:0102938//orcinol O-methyltransferase activity	GO:0006584//catecholamine metabolic process;GO:0007605//sensory perception of sound;GO:0032259//methylation;GO:0032502//developmental process;GO:0042135//neurotransmitter catabolic process;GO:0042417//dopamine metabolic process;GO:0042424//catecholamine catabolic process;GO:0060117//auditory receptor cell development
ENSG00000152582	34	40	44	8	4	5	0.52	0.55	0.71	0.09	0.08	0.09	0.593333	0.0866667	-2.77529	6.31518e-09	3.6666e-08	SPEF2	sperm flagellar 2 [Source:HGNC Symbol;Acc:HGNC:26293]	-	-	-	-	GO:0002177//manchette;GO:0005576//extracellular region;GO:0005737//cytoplasm;GO:0005794//Golgi apparatus;GO:0005929//cilium;GO:0031514//motile cilium;GO:0036126//sperm flagellum;GO:0042995//cell projection;GO:0097225//sperm midpiece	GO:0003674//molecular_function;GO:0005515//protein binding	GO:0003351//epithelial cilium movement;GO:0007283//spermatogenesis;GO:0007288//sperm axoneme assembly;GO:0030154//cell differentiation;GO:0048705//skeletal system morphogenesis;GO:0048854//brain morphogenesis;GO:0060541//respiratory system development
ENSG00000187642	3	6	13	3	0	1	0.07	0.11	0.23	0.04	0	0.02	0.136667	0.02	-2.77259	0.0228049	0.0530521	PERM1	PPARGC1 and ESRR induced regulator, muscle 1 [Source:HGNC Symbol;Acc:HGNC:28208]	-	-	-	-	GO:0005634//nucleus;GO:0005737//cytoplasm	-	GO:0006355//regulation of transcription, DNA-templated;GO:0014850//response to muscle activity
ENSG00000072694	5	7	12	0	5	0	0.21	0.27	0.41	0	0.14	0	0.296667	0.0466667	-2.66838	0.0338248	0.0750946	FCGR2B	Fc fragment of IgG receptor IIb [Source:HGNC Symbol;Acc:HGNC:3618]	Human Diseases;Cellular Processes;Human Diseases;Organismal Systems;Organismal Systems;Human Diseases;Organismal Systems	Infectious diseases;Transport and catabolism;Infectious diseases;Immune system;Immune system;Infectious diseases;Development	ko05152//Tuberculosis;ko04145//Phagosome;ko05150//Staphylococcus aureus infection;ko04666//Fc gamma R-mediated phagocytosis;ko04662//B cell receptor signaling pathway;ko05162//Measles;ko04380//Osteoclast differentiation	K12560;K12560;K12560;K12560;K12560;K12560;K12560	GO:0005886//plasma membrane;GO:0005887//integral component of plasma membrane;GO:0009897//external side of plasma membrane;GO:0016020//membrane;GO:0016021//integral component of membrane;GO:0043197//dendritic spine;GO:0044297//cell body	GO:0001540//amyloid-beta binding;GO:0004888//transmembrane signaling receptor activity;GO:0005515//protein binding;GO:0019772//low-affinity IgG receptor activity;GO:0019864//IgG binding;GO:0044877//protein-containing complex binding	GO:0001811//negative regulation of type I hypersensitivity;GO:0001814//negative regulation of antibody-dependent cellular cytotoxicity;GO:0001818//negative regulation of cytokine production;GO:0002266//follicular dendritic cell activation;GO:0002313//mature B cell differentiation involved in immune response;GO:0002316//follicular B cell differentiation;GO:0002436//immune complex clearance by mono…
ENSG00000080709	906	1126	1086	220	168	175	33.34	39.61	39.65	5.97	5.5	6.38	37.5333	5.95	-2.65721	1.56859e-142	1.78983e-140	KCNN2	potassium calcium-activated channel subfamily N member 2 [Source:HGNC Symbol;Acc:HGNC:6291]	Organismal Systems;Organismal Systems;Organismal Systems;Organismal Systems	Nervous system;Endocrine system;Digestive system;Endocrine system	ko04726//Serotonergic synapse;ko04911//Insulin secretion;ko04976//Bile secretion;ko04929//GnRH secretion	K04943;K04943;K04943;K04943	GO:0005790//smooth endoplasmic reticulum;GO:0005886//plasma membrane;GO:0009986//cell surface;GO:0016020//membrane;GO:0016021//integral component of membrane;GO:0030018//Z disc;GO:0030315//T-tubule;GO:0042383//sarcolemma;GO:0043005//neuron projection;GO:0043025//neuronal cell body;GO:0043197//dendritic spine	GO:0005515//protein binding;GO:0005516//calmodulin binding;GO:0015269//calcium-activated potassium channel activity;GO:0016286//small conductance calcium-activated potassium channel activity;GO:0019904//protein domain specific binding;GO:0042803//protein homodimerization activity;GO:0051393//alpha-actinin binding	GO:0006811//ion transport;GO:0006813//potassium ion transport;GO:0071805//potassium ion transmembrane transport;GO:0098914//membrane repolarization during atrial cardiac muscle cell action potential;GO:1901379//regulation of potassium ion transmembrane transport;GO:1901381//positive regulation of potassium ion transmembrane transport
ENSG00000146038	27	22	25	5	5	6	0.45	0.43	0.31	0.05	0.06	0.08	0.396667	0.0633333	-2.64689	4.36146e-05	0.000164933	DCDC2	doublecortin domain containing 2 [Source:HGNC Symbol;Acc:HGNC:18141]	-	-	-	-	GO:0005654//nucleoplasm;GO:0005737//cytoplasm;GO:0005815//microtubule organizing center;GO:0005829//cytosol;GO:0005856//cytoskeleton;GO:0005874//microtubule;GO:0005929//cilium;GO:0005930//axoneme;GO:0015630//microtubule cytoskeleton;GO:0030864//cortical actin cytoskeleton;GO:0034451//centriolar satellite;GO:0042995//cell projection;GO:0060091//kinocilium;GO:0072686//mitotic spindle	GO:0005515//protein binding;GO:0019894//kinesin binding	GO:0001764//neuron migration;GO:0006968//cellular defense response;GO:0007399//nervous system development;GO:0007605//sensory perception of sound;GO:0030030//cell projection organization;GO:0030111//regulation of Wnt signaling pathway;GO:0035556//intracellular signal transduction;GO:0045880//positive regulation of smoothened signaling pathway;GO:0048813//dendrite morphogenesis;GO:0060271//cilium …
ENSG00000102230	9	12	13	5	0	1	0.12	0.2	0.17	0.07	0	0.01	0.163333	0.0266667	-2.61471	0.00371743	0.0103422	PCYT1B	phosphate cytidylyltransferase 1, choline, beta [Source:HGNC Symbol;Acc:HGNC:8755]	Metabolism;Human Diseases;Metabolism;Metabolism	Global and overview maps;Cancers;Lipid metabolism;Metabolism of other amino acids	ko01100//Metabolic pathways;ko05231//Choline metabolism in cancer;ko00564//Glycerophospholipid metabolism;ko00440//Phosphonate and phosphinate metabolism	K00968;K00968;K00968;K00968	GO:0005737//cytoplasm;GO:0005783//endoplasmic reticulum;GO:0005789//endoplasmic reticulum membrane	GO:0003824//catalytic activity;GO:0004105//choline-phosphate cytidylyltransferase activity;GO:0016740//transferase activity;GO:0016779//nucleotidyltransferase activity;GO:0031210//phosphatidylcholine binding	GO:0001541//ovarian follicle development;GO:0006629//lipid metabolic process;GO:0006656//phosphatidylcholine biosynthetic process;GO:0006657//CDP-choline pathway;GO:0007283//spermatogenesis;GO:0008654//phospholipid biosynthetic process;GO:0009058//biosynthetic process
ENSG00000146006	102	111	91	13	15	21	1.27	1.5	0.88	0.1	0.19	0.31	1.21667	0.2	-2.60486	1.96363e-18	2.09781e-17	LRRTM2	leucine rich repeat transmembrane neuronal 2 [Source:HGNC Symbol;Acc:HGNC:19409]	-	-	-	-	GO:0005615//extracellular space;GO:0005886//plasma membrane;GO:0016020//membrane;GO:0016021//integral component of membrane;GO:0030054//cell junction;GO:0045202//synapse;GO:0045211//postsynaptic membrane;GO:0060076//excitatory synapse;GO:0098685//Schaffer collateral - CA1 synapse;GO:0098686//hippocampal mossy fiber to CA3 synapse;GO:0098978//glutamatergic synapse;GO:0098982//GABA-ergic synapse;GO…	GO:0005515//protein binding;GO:0042043//neurexin family protein binding	GO:0002091//negative regulation of receptor internalization;GO:0050808//synapse organization;GO:0051965//positive regulation of synapse assembly;GO:0060291//long-term synaptic potentiation;GO:0099151//regulation of postsynaptic density assembly
ENSG00000166473	46	59	45	16	11	5	0.87	1.07	0.91	0.17	0.18	0.12	0.95	0.156667	-2.60023	1.00493e-08	5.72142e-08	PKD1L2	polycystin 1 like 2 (gene/pseudogene) [Source:HGNC Symbol;Acc:HGNC:21715]	-	-	-	-	GO:0016020//membrane;GO:0016021//integral component of membrane	GO:0005262//calcium channel activity;GO:0005509//calcium ion binding;GO:0030246//carbohydrate binding	GO:0006811//ion transport;GO:0050982//detection of mechanical stimulus;GO:0070588//calcium ion transmembrane transport
ENSG00000108984	651	771	704	145	105	103	8.87	9.12	9.62	1.88	1.19	1.57	9.20333	1.54667	-2.57299	5.12407e-118	4.60074e-116	MAP2K6	mitogen-activated protein kinase kinase 6 [Source:HGNC Symbol;Acc:HGNC:6846]	Environmental Information Processing;Human Diseases;Human Diseases;Environmental Information Processing;Human Diseases;Human Diseases;Human Diseases;Human Diseases;Cellular Processes;Human Diseases;Organismal Systems;Organismal Systems;Human Diseases;Organismal Systems;Environmental Information Processing;Human Diseases;Organismal Systems;Organismal Systems;Human Diseases;Organismal Systems;Human…	Signal transduction;Infectious diseases;Infectious diseases;Signal transduction;Infectious disease: viral;Infectious diseases;Infectious diseases;Infectious diseases;Cell growth and death;Cardiovascular diseases;Immune system;Development;Infectious disease: bacterial;Endocrine system;Signal transduction;Infectious diseases;Immune system;Sensory system;Cancer: overview;Endocrine system;Neurodegene…	ko04010//MAPK signaling pathway;ko05169//Epstein-Barr virus infection;ko05163//Human cytomegalovirus infection;ko04015//Rap1 signaling pathway;ko05170//Human immunodeficiency virus 1 infection;ko05132//Salmonella infection;ko05167//Kaposi sarcoma-associated herpesvirus infection;ko05161//Hepatitis B;ko04218//Cellular senescence;ko05418//Fluid shear stress and atherosclerosis;ko04664//Fc epsilon R…	K04433;K04433;K04433;K04433;K04433;K04433;K04433;K04433;K04433;K04433;K04433;K04433;K04433;K04433;K04433;K04433;K04433;K04433;K04433;K04433;K04433	GO:0005634//nucleus;GO:0005654//nucleoplasm;GO:0005737//cytoplasm;GO:0005829//cytosol;GO:0005856//cytoskeleton	GO:0000166//nucleotide binding;GO:0004672//protein kinase activity;GO:0004674//protein serine/threonine kinase activity;GO:0004708//MAP kinase kinase activity;GO:0004713//protein tyrosine kinase activity;GO:0004714//transmembrane receptor protein tyrosine kinase activity;GO:0005515//protein binding;GO:0005524//ATP binding;GO:0016301//kinase activity;GO:0016740//transferase activity;GO:0019901//pr…	GO:0000165//MAPK cascade;GO:0000187//activation of MAPK activity;GO:0001649//osteoblast differentiation;GO:0001934//positive regulation of protein phosphorylation;GO:0002931//response to ischemia;GO:0006468//protein phosphorylation;GO:0006915//apoptotic process;GO:0006975//DNA damage induced protein phosphorylation;GO:0007050//cell cycle arrest;GO:0007165//signal transduction;GO:0016310//phosphor…
ENSG00000036565	272	302	307	66	54	54	7.92	9.47	9.88	1.61	1.61	1.38	9.09	1.53333	-2.56761	3.61711e-47	1.01421e-45	SLC18A1	solute carrier family 18 member A1 [Source:HGNC Symbol;Acc:HGNC:10934]	Human Diseases;Human Diseases;Organismal Systems;Organismal Systems;Organismal Systems;Human Diseases;Human Diseases	Substance dependence;Neurodegenerative diseases;Nervous system;Nervous system;Nervous system;Substance dependence;Substance dependence	ko05034//Alcoholism;ko05012//Parkinson disease;ko04728//Dopaminergic synapse;ko04726//Serotonergic synapse;ko04721//Synaptic vesicle cycle;ko05031//Amphetamine addiction;ko05030//Cocaine addiction	K08155;K08155;K08155;K08155;K08155;K08155;K08155	GO:0005783//endoplasmic reticulum;GO:0005789//endoplasmic reticulum membrane;GO:0016020//membrane;GO:0016021//integral component of membrane;GO:0030054//cell junction;GO:0030659//cytoplasmic vesicle membrane;GO:0030672//synaptic vesicle membrane;GO:0031410//cytoplasmic vesicle;GO:0043195//terminal bouton;GO:0045202//synapse;GO:0070083//clathrin-sculpted monoamine transport vesicle membrane	GO:0005335//serotonin:sodium symporter activity;GO:0005515//protein binding;GO:0008504//monoamine transmembrane transporter activity;GO:0022857//transmembrane transporter activity;GO:0042910//xenobiotic transmembrane transporter activity	GO:0006836//neurotransmitter transport;GO:0015842//aminergic neurotransmitter loading into synaptic vesicle;GO:0015844//monoamine transport;GO:0042908//xenobiotic transport;GO:0051610//serotonin uptake;GO:0055085//transmembrane transport
ENSG00000148488	105	84	102	33	16	19	1.32	0.67	1.08	0.22	0.13	0.17	1.02333	0.173333	-2.56166	2.34147e-14	1.9934e-13	ST8SIA6	ST8 alpha-N-acetyl-neuraminide alpha-2,8-sialyltransferase 6 [Source:HGNC Symbol;Acc:HGNC:23317]	-	-	-	-	GO:0000139//Golgi membrane;GO:0005794//Golgi apparatus;GO:0016020//membrane;GO:0016021//integral component of membrane	GO:0003828//alpha-N-acetylneuraminate alpha-2,8-sialyltransferase activity;GO:0008373//sialyltransferase activity;GO:0016740//transferase activity;GO:0016757//transferase activity, transferring glycosyl groups	GO:0001574//ganglioside biosynthetic process;GO:0001835//blastocyst hatching;GO:0006486//protein glycosylation;GO:0006491//N-glycan processing;GO:0006493//protein O-linked glycosylation;GO:0009100//glycoprotein metabolic process;GO:0009247//glycolipid biosynthetic process;GO:0009311//oligosaccharide metabolic process;GO:0016051//carbohydrate biosynthetic process;GO:0097503//sialylation
ENSG00000139219	19	32	24	2	4	6	0.25	0.35	0.28	0.02	0.05	0.08	0.293333	0.05	-2.55254	1.25322e-05	5.1058e-05	COL2A1	collagen type II alpha 1 chain [Source:HGNC Symbol;Acc:HGNC:2200]	Environmental Information Processing;Human Diseases;Cellular Processes;Organismal Systems;Environmental Information Processing	Signal transduction;Infectious diseases;Cellular community - eukaryotes;Digestive system;Signaling molecules and interaction	ko04151//PI3K-Akt signaling pathway;ko05165//Human papillomavirus infection;ko04510//Focal adhesion;ko04974//Protein digestion and absorption;ko04512//ECM-receptor interaction	K19719;K19719;K19719;K19719;K19719	GO:0005576//extracellular region;GO:0005581//collagen trimer;GO:0005585//collagen type II trimer;GO:0005604//basement membrane;GO:0005615//extracellular space;GO:0005737//cytoplasm;GO:0005788//endoplasmic reticulum lumen;GO:0031012//extracellular matrix;GO:0062023//collagen-containing extracellular matrix	GO:0005201//extracellular matrix structural constituent;GO:0005515//protein binding;GO:0030020//extracellular matrix structural constituent conferring tensile strength;GO:0042289//MHC class II protein binding;GO:0042802//identical protein binding;GO:0043394//proteoglycan binding;GO:0046872//metal ion binding;GO:0048407//platelet-derived growth factor binding	GO:0001501//skeletal system development;GO:0001502//cartilage condensation;GO:0001503//ossification;GO:0001894//tissue homeostasis;GO:0001958//endochondral ossification;GO:0002062//chondrocyte differentiation;GO:0003007//heart morphogenesis;GO:0006029//proteoglycan metabolic process;GO:0007417//central nervous system development;GO:0007601//visual perception;GO:0007605//sensory perception of soun…
ENSG00000286237	3	20	10	3	0	3	0.04	0.2	0.11	0.03	0	0.03	0.116667	0.02	-2.54432	0.00851004	0.0218735	ARMCX5-GPRASP2	ARMCX5-GPRASP2 readthrough [Source:NCBI gene (formerly Entrezgene);Acc:100528062]	-	-	-	-	-	-	-
ENSG00000197705	49	56	51	13	10	6	0.69	0.75	0.7	0.14	0.14	0.09	0.713333	0.123333	-2.53201	3.97234e-10	2.55558e-09	KLHL14	kelch like family member 14 [Source:HGNC Symbol;Acc:HGNC:29266]	-	-	-	-	GO:0005737//cytoplasm;GO:0005783//endoplasmic reticulum;GO:0005789//endoplasmic reticulum membrane;GO:0005829//cytosol;GO:0015629//actin cytoskeleton;GO:0016020//membrane;GO:0016235//aggresome;GO:0043005//neuron projection;GO:0043025//neuronal cell body	GO:0005515//protein binding	-
ENSG00000102043	4	11	9	4	0	1	0.09	0.23	0.2	0.07	0	0.02	0.173333	0.03	-2.53051	0.022044	0.0515081	MTMR8	myotubularin related protein 8 [Source:HGNC Symbol;Acc:HGNC:16825]	Metabolism;Environmental Information Processing;Metabolism	Global and overview maps;Signal transduction;Carbohydrate metabolism	ko01100//Metabolic pathways;ko04070//Phosphatidylinositol signaling system;ko00562//Inositol phosphate metabolism	K18083;K18083;K18083	GO:0005634//nucleus;GO:0005635//nuclear envelope;GO:0005737//cytoplasm;GO:0005829//cytosol;GO:0032991//protein-containing complex	GO:0004438//phosphatidylinositol-3-phosphatase activity;GO:0004725//protein tyrosine phosphatase activity;GO:0005515//protein binding;GO:0016787//hydrolase activity;GO:0052629//phosphatidylinositol-3,5-bisphosphate 3-phosphatase activity;GO:0106018//phosphatidylinositol-3,5-bisphosphate phosphatase activity	GO:0006661//phosphatidylinositol biosynthetic process;GO:0010506//regulation of autophagy;GO:0010507//negative regulation of autophagy;GO:0016241//regulation of macroautophagy;GO:0016311//dephosphorylation;GO:0035335//peptidyl-tyrosine dephosphorylation;GO:0046856//phosphatidylinositol dephosphorylation
ENSG00000242441	3	1	7	0	0	1	0.15	0.11	0.37	0	0	0.11	0.21	0.0366667	-2.51785	0.0439883	0.0945664	GTF2A1L	general transcription factor IIA subunit 1 like [Source:HGNC Symbol;Acc:HGNC:30727]	Human Diseases;Genetic Information Processing	Cancers;Transcription	ko05203//Viral carcinogenesis;ko03022//Basal transcription factors	K03122;K03122	GO:0005634//nucleus;GO:0005672//transcription factor TFIIA complex;GO:0005737//cytoplasm	GO:0003677//DNA binding;GO:0003713//transcription coactivator activity;GO:0005515//protein binding	GO:0006366//transcription by RNA polymerase II;GO:0006367//transcription initiation from RNA polymerase II promoter;GO:0045893//positive regulation of transcription, DNA-templated;GO:0050890//cognition
ENSG00000167653	8	30	15	1	4	3	0.62	1.89	0.9	0.05	0.3	0.25	1.13667	0.2	-2.50674	0.000388275	0.0012821	PSCA	prostate stem cell antigen [Source:HGNC Symbol;Acc:HGNC:9500]	-	-	-	-	GO:0005576//extracellular region;GO:0005886//plasma membrane;GO:0016020//membrane;GO:0031225//anchored component of membrane;GO:0070062//extracellular exosome	GO:0033130//acetylcholine receptor binding	GO:0070373//negative regulation of ERK1 and ERK2 cascade;GO:0099601//regulation of neurotransmitter receptor activity
ENSG00000183134	6	6	10	1	1	2	0.13	0.12	0.2	0.02	0.02	0.04	0.15	0.0266667	-2.49185	0.018317	0.0436436	PTGDR2	prostaglandin D2 receptor 2 [Source:HGNC Symbol;Acc:HGNC:4502]	-	-	-	-	GO:0005886//plasma membrane;GO:0005887//integral component of plasma membrane;GO:0016020//membrane;GO:0016021//integral component of membrane;GO:0043005//neuron projection	GO:0001785//prostaglandin J receptor activity;GO:0004930//G protein-coupled receptor activity;GO:0004956//prostaglandin D receptor activity;GO:0004958//prostaglandin F receptor activity;GO:0042277//peptide binding;GO:0042923//neuropeptide binding	GO:0006935//chemotaxis;GO:0006955//immune response;GO:0007165//signal transduction;GO:0007186//G protein-coupled receptor signaling pathway;GO:0007193//adenylate cyclase-inhibiting G protein-coupled receptor signaling pathway;GO:0007218//neuropeptide signaling pathway;GO:0019722//calcium-mediated signaling;GO:0045745//positive regulation of G protein-coupled receptor signaling pathway;GO:2000255/…
ENSG00000198108	14	9	14	4	2	1	0.22	0.13	0.21	0.05	0.03	0.02	0.186667	0.0333333	-2.48543	0.00242148	0.00699741	CHSY3	chondroitin sulfate synthase 3 [Source:HGNC Symbol;Acc:HGNC:24293]	Metabolism;Metabolism	Global and overview maps;Glycan biosynthesis and metabolism	ko01100//Metabolic pathways;ko00532//Glycosaminoglycan biosynthesis - chondroitin sulfate / dermatan sulfate	K13499;K13499	GO:0000139//Golgi membrane;GO:0005794//Golgi apparatus;GO:0016020//membrane;GO:0016021//integral component of membrane;GO:0032580//Golgi cisterna membrane	GO:0008376//acetylgalactosaminyltransferase activity;GO:0016740//transferase activity;GO:0046872//metal ion binding;GO:0047238//glucuronosyl-N-acetylgalactosaminyl-proteoglycan 4-beta-N-acetylgalactosaminyltransferase activity;GO:0050510//N-acetylgalactosaminyl-proteoglycan 3-beta-glucuronosyltransferase activity	GO:0030206//chondroitin sulfate biosynthetic process
ENSG00000205693	21	18	17	6	2	3	0.76	0.6	0.6	0.17	0.07	0.11	0.653333	0.116667	-2.48543	0.000223212	0.000762812	MANSC4	MANSC domain containing 4 [Source:HGNC Symbol;Acc:HGNC:40023]	-	-	-	-	GO:0016020//membrane;GO:0016021//integral component of membrane	-	-
ENSG00000178150	1796	1479	1899	458	299	282	53.67	41.48	54.3	10.24	8.44	8.18	49.8167	8.95333	-2.47613	1.26417e-50	3.90443e-49	ZNF114	zinc finger protein 114 [Source:HGNC Symbol;Acc:HGNC:12894]	Human Diseases	Infectious diseases	ko05168//Herpes simplex infection	K09228	GO:0005634//nucleus;GO:0070062//extracellular exosome	GO:0000978//RNA polymerase II proximal promoter sequence-specific DNA binding;GO:0000981//DNA-binding transcription factor activity, RNA polymerase II-specific;GO:0003674//molecular_function;GO:0003677//DNA binding;GO:0005515//protein binding;GO:0042802//identical protein binding;GO:0046872//metal ion binding	GO:0006355//regulation of transcription, DNA-templated;GO:0006357//regulation of transcription by RNA polymerase II;GO:0008150//biological_process
ENSG00000104537	9	21	8	6	1	1	0.37	0.81	0.32	0.19	0.04	0.04	0.5	0.09	-2.47393	0.00489918	0.0132989	ANXA13	annexin A13 [Source:HGNC Symbol;Acc:HGNC:536]	-	-	-	-	GO:0005615//extracellular space;GO:0005654//nucleoplasm;GO:0005737//cytoplasm;GO:0005886//plasma membrane;GO:0016020//membrane;GO:0016323//basolateral plasma membrane;GO:0016324//apical plasma membrane;GO:0019898//extrinsic component of membrane;GO:0031410//cytoplasmic vesicle;GO:0045121//membrane raft;GO:0070062//extracellular exosome;GO:0070382//exocytic vesicle	GO:0001786//phosphatidylserine binding;GO:0005509//calcium ion binding;GO:0005544//calcium-dependent phospholipid binding;GO:1901611//phosphatidylglycerol binding	GO:0030154//cell differentiation;GO:0042997//negative regulation of Golgi to plasma membrane protein transport;GO:0042998//positive regulation of Golgi to plasma membrane protein transport
ENSG00000103089	83	85	76	30	14	13	4.19	2.23	2.08	0.72	0.52	0.33	2.83333	0.523333	-2.4367	1.56986e-12	1.19863e-11	FA2H	fatty acid 2-hydroxylase [Source:HGNC Symbol;Acc:HGNC:21197]	-	-	-	-	GO:0005783//endoplasmic reticulum;GO:0005789//endoplasmic reticulum membrane;GO:0016020//membrane;GO:0016021//integral component of membrane;GO:0043231//intracellular membrane-bounded organelle	GO:0005506//iron ion binding;GO:0005515//protein binding;GO:0016491//oxidoreductase activity;GO:0020037//heme binding;GO:0046872//metal ion binding;GO:0080132//fatty acid alpha-hydroxylase activity	GO:0001949//sebaceous gland cell differentiation;GO:0006629//lipid metabolic process;GO:0006631//fatty acid metabolic process;GO:0006633//fatty acid biosynthetic process;GO:0006665//sphingolipid metabolic process;GO:0006679//glucosylceramide biosynthetic process;GO:0006682//galactosylceramide biosynthetic process;GO:0008610//lipid biosynthetic process;GO:0030148//sphingolipid biosynthetic process…
ENSG00000086717	42	31	43	15	5	6	1.35	0.6	1.29	0.33	0.1	0.18	1.08	0.203333	-2.40911	8.6395e-07	4.00552e-06	PPEF1	protein phosphatase with EF-hand domain 1 [Source:HGNC Symbol;Acc:HGNC:9243]	Organismal Systems	Sensory system	ko04745//Phototransduction - fly	K13807	GO:0005634//nucleus;GO:0005829//cytosol	GO:0004721//phosphoprotein phosphatase activity;GO:0004722//protein serine/threonine phosphatase activity;GO:0005506//iron ion binding;GO:0005509//calcium ion binding;GO:0005515//protein binding;GO:0016787//hydrolase activity;GO:0030145//manganese ion binding;GO:0046872//metal ion binding	GO:0006470//protein dephosphorylation;GO:0022400//regulation of rhodopsin mediated signaling pathway;GO:0050906//detection of stimulus involved in sensory perception
ENSG00000114841	34	23	18	13	12	7	0.36	0.48	0.08	0.05	0.07	0.06	0.306667	0.06	-2.35364	0.00682089	0.0179404	DNAH1	dynein axonemal heavy chain 1 [Source:HGNC Symbol;Acc:HGNC:2940]	Human Diseases	Neurodegenerative diseases	ko05016//Huntington disease	K10408	GO:0005737//cytoplasm;GO:0005856//cytoskeleton;GO:0005858//axonemal dynein complex;GO:0005874//microtubule;GO:0005929//cilium;GO:0005930//axoneme;GO:0030286//dynein complex;GO:0031514//motile cilium;GO:0036126//sperm flagellum;GO:0036156//inner dynein arm;GO:0042995//cell projection	GO:0000166//nucleotide binding;GO:0003777//microtubule motor activity;GO:0005524//ATP binding;GO:0008569//ATP-dependent microtubule motor activity, minus-end-directed;GO:0045505//dynein intermediate chain binding;GO:0051959//dynein light intermediate chain binding	GO:0003341//cilium movement;GO:0007018//microtubule-based movement;GO:0007288//sperm axoneme assembly;GO:0030317//flagellated sperm motility;GO:0036159//inner dynein arm assembly;GO:0060285//cilium-dependent cell motility
ENSG00000091262	9	7	8	2	3	0	0.69	0.55	0.63	0.13	0.24	0	0.623333	0.123333	-2.33744	0.0191967	0.0455285	ABCC6	ATP binding cassette subfamily C member 6 [Source:HGNC Symbol;Acc:HGNC:57]	Environmental Information Processing	Membrane transport	ko02010//ABC transporters	K05669	GO:0005654//nucleoplasm;GO:0005783//endoplasmic reticulum;GO:0005789//endoplasmic reticulum membrane;GO:0005886//plasma membrane;GO:0016020//membrane;GO:0016021//integral component of membrane;GO:0016323//basolateral plasma membrane;GO:0016324//apical plasma membrane;GO:0016328//lateral plasma membrane	GO:0000166//nucleotide binding;GO:0005215//transporter activity;GO:0005524//ATP binding;GO:0008559//xenobiotic transmembrane transporting ATPase activity;GO:0015431//glutathione S-conjugate-exporting ATPase activity;GO:0016887//ATPase activity;GO:0022857//transmembrane transporter activity;GO:0030504//inorganic diphosphate transmembrane transporter activity;GO:0042626//ATPase activity, coupled to…	GO:0006855//drug transmembrane transport;GO:0007601//visual perception;GO:0015867//ATP transport;GO:0030505//inorganic diphosphate transport;GO:0030643//cellular phosphate ion homeostasis;GO:0042493//response to drug;GO:0042908//xenobiotic transport;GO:0050896//response to stimulus;GO:0055085//transmembrane transport;GO:0071716//leukotriene transport;GO:0098656//anion transmembrane transport
ENSG00000187773	174	213	218	35	40	46	4.52	5.09	5.79	0.8	0.9	1.37	5.13333	1.02333	-2.32662	5.98904e-29	9.95005e-28	DIPK1C	divergent protein kinase domain 1C [Source:HGNC Symbol;Acc:HGNC:31729]	-	-	-	-	GO:0005783//endoplasmic reticulum;GO:0005789//endoplasmic reticulum membrane;GO:0016020//membrane;GO:0016021//integral component of membrane	-	-
ENSG00000117834	12	15	17	2	2	1	0.23	0.35	0.47	0.06	0.12	0.03	0.35	0.07	-2.32193	0.000200054	0.000688107	SLC5A9	solute carrier family 5 member 9 [Source:HGNC Symbol;Acc:HGNC:22146]	-	-	-	-	GO:0005886//plasma membrane;GO:0016020//membrane;GO:0016021//integral component of membrane;GO:0070062//extracellular exosome	GO:0005412//glucose:sodium symporter activity;GO:0022857//transmembrane transporter activity	GO:0006811//ion transport;GO:0006814//sodium ion transport;GO:0008645//hexose transmembrane transport;GO:0055085//transmembrane transport;GO:1904659//glucose transmembrane transport
ENSG00000158022	329	367	334	79	78	63	11.16	11.61	11.08	2.06	2.55	2.19	11.2833	2.26667	-2.31555	4.92442e-51	1.53535e-49	TRIM63	tripartite motif containing 63 [Source:HGNC Symbol;Acc:HGNC:16007]	-	-	-	-	GO:0005634//nucleus;GO:0005737//cytoplasm;GO:0005874//microtubule;GO:0030018//Z disc;GO:0031430//M band;GO:0043292//contractile fiber	GO:0004842//ubiquitin-protein transferase activity;GO:0005515//protein binding;GO:0008270//zinc ion binding;GO:0016740//transferase activity;GO:0031432//titin binding;GO:0046872//metal ion binding;GO:0061630//ubiquitin protein ligase activity	GO:0006936//muscle contraction;GO:0007165//signal transduction;GO:0010614//negative regulation of cardiac muscle hypertrophy;GO:0014732//skeletal muscle atrophy;GO:0014878//response to electrical stimulus involved in regulation of muscle adaptation;GO:0016567//protein ubiquitination;GO:0051384//response to glucocorticoid;GO:0070555//response to interleukin-1
ENSG00000145242	268	282	277	80	54	52	2.28	2.3	2.14	0.48	0.45	0.42	2.24	0.45	-2.3155	4.79643e-41	1.14383e-39	EPHA5	EPH receptor A5 [Source:HGNC Symbol;Acc:HGNC:3389]	Organismal Systems	Development	ko04360//Axon guidance	K05106	GO:0005791//rough endoplasmic reticulum;GO:0005886//plasma membrane;GO:0005887//integral component of plasma membrane;GO:0009897//external side of plasma membrane;GO:0016020//membrane;GO:0016021//integral component of membrane;GO:0030424//axon;GO:0030425//dendrite;GO:0042995//cell projection;GO:0043005//neuron projection;GO:0043025//neuronal cell body;GO:0043235//receptor complex;GO:0048471//peri…	GO:0000166//nucleotide binding;GO:0004672//protein kinase activity;GO:0004713//protein tyrosine kinase activity;GO:0004714//transmembrane receptor protein tyrosine kinase activity;GO:0005003//ephrin receptor activity;GO:0005004//GPI-linked ephrin receptor activity;GO:0005005//transmembrane-ephrin receptor activity;GO:0005515//protein binding;GO:0005524//ATP binding;GO:0016301//kinase activity;GO:…	GO:0006468//protein phosphorylation;GO:0007169//transmembrane receptor protein tyrosine kinase signaling pathway;GO:0007275//multicellular organism development;GO:0007399//nervous system development;GO:0007411//axon guidance;GO:0016310//phosphorylation;GO:0018108//peptidyl-tyrosine phosphorylation;GO:0019933//cAMP-mediated signaling;GO:0021766//hippocampus development;GO:0032793//positive regulat…
ENSG00000115523	13	13	15	4	4	1	0.99	0.87	1.12	0.21	0.31	0.08	0.993333	0.2	-2.31228	0.00244446	0.0070539	GNLY	granulysin [Source:HGNC Symbol;Acc:HGNC:4414]	-	-	-	-	GO:0005576//extracellular region;GO:0005615//extracellular space;GO:0044194//cytolytic granule;GO:0097013//phagocytic vesicle lumen	GO:0005515//protein binding	GO:0006968//cellular defense response;GO:0019730//antimicrobial humoral response;GO:0031640//killing of cells of other organism;GO:0042742//defense response to bacterium;GO:0050832//defense response to fungus;GO:0061844//antimicrobial humoral immune response mediated by antimicrobial peptide
ENSG00000187955	22	11	25	2	7	4	0.35	0.12	0.47	0.03	0.12	0.04	0.313333	0.0633333	-2.30666	0.000830186	0.00259874	COL14A1	collagen type XIV alpha 1 chain [Source:HGNC Symbol;Acc:HGNC:2191]	Organismal Systems	Digestive system	ko04974//Protein digestion and absorption	K08133	GO:0005576//extracellular region;GO:0005581//collagen trimer;GO:0005596//collagen type XIV trimer;GO:0005614//interstitial matrix;GO:0005615//extracellular space;GO:0005788//endoplasmic reticulum lumen;GO:0031012//extracellular matrix;GO:0062023//collagen-containing extracellular matrix	GO:0003723//RNA binding;GO:0005201//extracellular matrix structural constituent;GO:0005515//protein binding;GO:0005518//collagen binding;GO:0030020//extracellular matrix structural constituent conferring tensile strength;GO:0030674//protein binding, bridging	GO:0007155//cell adhesion;GO:0030198//extracellular matrix organization;GO:0030199//collagen fibril organization;GO:0098609//cell-cell adhesion
ENSG00000114547	102	83	91	35	11	18	8.62	6.49	7.45	2.29	0.85	1.43	7.52	1.52333	-2.3035	5.23888e-13	4.13052e-12	ROPN1B	rhophilin associated tail protein 1B [Source:HGNC Symbol;Acc:HGNC:31927]	-	-	-	-	GO:0005737//cytoplasm;GO:0005929//cilium;GO:0031514//motile cilium;GO:0042995//cell projection	GO:0005515//protein binding;GO:0030159//receptor signaling complex scaffold activity;GO:0046982//protein heterodimerization activity	GO:0001932//regulation of protein phosphorylation;GO:0007266//Rho protein signal transduction;GO:0007283//spermatogenesis;GO:0007340//acrosome reaction;GO:0007342//fusion of sperm to egg plasma membrane involved in single fertilization;GO:0030317//flagellated sperm motility;GO:0044782//cilium organization;GO:0048240//sperm capacitation;GO:0061512//protein localization to cilium;GO:0061640//cytosk…
ENSG00000185745	86	103	88	25	14	21	1.2	1.34	1.2	0.27	0.19	0.3	1.24667	0.253333	-2.29897	5.44375e-15	4.8167e-14	IFIT1	interferon induced protein with tetratricopeptide repeats 1 [Source:HGNC Symbol;Acc:HGNC:5407]	Human Diseases	Infectious diseases	ko05160//Hepatitis C	K14217	GO:0005737//cytoplasm;GO:0005829//cytosol;GO:0043657//host cell	GO:0003723//RNA binding;GO:0005515//protein binding	GO:0002376//immune system process;GO:0009615//response to virus;GO:0016032//viral process;GO:0019060//intracellular transport of viral protein in host cell;GO:0032091//negative regulation of protein binding;GO:0045070//positive regulation of viral genome replication;GO:0045071//negative regulation of viral genome replication;GO:0045087//innate immune response;GO:0050688//regulation of defense res…
ENSG00000187566	7	10	2	2	0	2	0.19	0.25	0.05	0.04	0	0.06	0.163333	0.0333333	-2.29278	0.0449401	0.0963103	NHLRC1	NHL repeat containing E3 ubiquitin protein ligase 1 [Source:HGNC Symbol;Acc:HGNC:21576]	Genetic Information Processing	Folding, sorting and degradation	ko04120//Ubiquitin mediated proteolysis	K10602	GO:0005634//nucleus;GO:0005783//endoplasmic reticulum;GO:0005829//cytosol;GO:0048471//perinuclear region of cytoplasm	GO:0004842//ubiquitin-protein transferase activity;GO:0005515//protein binding;GO:0016740//transferase activity;GO:0046872//metal ion binding;GO:0061630//ubiquitin protein ligase activity	GO:0000209//protein polyubiquitination;GO:0001932//regulation of protein phosphorylation;GO:0005977//glycogen metabolic process;GO:0005978//glycogen biosynthetic process;GO:0006914//autophagy;GO:0010468//regulation of gene expression;GO:0016567//protein ubiquitination;GO:0031396//regulation of protein ubiquitination;GO:0031398//positive regulation of protein ubiquitination;GO:0034976//response to…
ENSG00000092421	2811	2820	2983	843	633	664	34.79	36.72	41.59	7.99	7.4	7.72	37.7	7.70333	-2.29101	5.06524e-278	1.66454e-275	SEMA6A	semaphorin 6A [Source:HGNC Symbol;Acc:HGNC:10738]	Organismal Systems	Development	ko04360//Axon guidance	K06842	GO:0005615//extracellular space;GO:0005886//plasma membrane;GO:0005887//integral component of plasma membrane;GO:0016020//membrane;GO:0016021//integral component of membrane;GO:0030424//axon	GO:0005515//protein binding;GO:0030215//semaphorin receptor binding;GO:0045499//chemorepellent activity	GO:0001755//neural crest cell migration;GO:0006915//apoptotic process;GO:0007010//cytoskeleton organization;GO:0007166//cell surface receptor signaling pathway;GO:0007275//multicellular organism development;GO:0007399//nervous system development;GO:0007411//axon guidance;GO:0009887//animal organ morphogenesis;GO:0016525//negative regulation of angiogenesis;GO:0030154//cell differentiation;GO:0030…
ENSG00000144847	1200	1225	1125	324	232	243	26.74	24.82	22.87	5.05	4.57	5.74	24.81	5.12	-2.27671	3.59013e-155	4.40219e-153	IGSF11	immunoglobulin superfamily member 11 [Source:HGNC Symbol;Acc:HGNC:16669]	Environmental Information Processing	Signaling molecules and interaction	ko04514//Cell adhesion molecules (CAMs)	K06791	GO:0005886//plasma membrane;GO:0005911//cell-cell junction;GO:0014069//postsynaptic density;GO:0016020//membrane;GO:0016021//integral component of membrane;GO:0060076//excitatory synapse	GO:0005515//protein binding;GO:0035255//ionotropic glutamate receptor binding	GO:0007155//cell adhesion;GO:0007156//homophilic cell adhesion via plasma membrane adhesion molecules;GO:0040008//regulation of growth;GO:0045185//maintenance of protein location;GO:0048167//regulation of synaptic plasticity;GO:0061885//positive regulation of mini excitatory postsynaptic potential;GO:1900273//positive regulation of long-term synaptic potentiation
ENSG00000196159	204	220	212	61	35	45	0.71	0.73	0.73	0.16	0.13	0.16	0.723333	0.15	-2.2697	1.07427e-31	1.95258e-30	FAT4	FAT atypical cadherin 4 [Source:HGNC Symbol;Acc:HGNC:23109]	Environmental Information Processing	Signal transduction	ko04392//Hippo signaling pathway - multiple species	K16669	GO:0005886//plasma membrane;GO:0016020//membrane;GO:0016021//integral component of membrane;GO:0045177//apical part of cell;GO:0070062//extracellular exosome	GO:0005509//calcium ion binding;GO:0005515//protein binding	GO:0001658//branching involved in ureteric bud morphogenesis;GO:0001822//kidney development;GO:0003007//heart morphogenesis;GO:0007009//plasma membrane organization;GO:0007155//cell adhesion;GO:0007156//homophilic cell adhesion via plasma membrane adhesion molecules;GO:0007157//heterophilic cell-cell adhesion via plasma membrane cell adhesion molecules;GO:0007219//Notch signaling pathway;GO:00085…
ENSG00000182168	7	11	6	5	1	1	0.04	0.11	0.04	0.02	0.01	0.01	0.0633333	0.0133333	-2.24793	0.0424582	0.0917211	UNC5C	unc-5 netrin receptor C [Source:HGNC Symbol;Acc:HGNC:12569]	Organismal Systems	Development	ko04360//Axon guidance	K07521	GO:0005886//plasma membrane;GO:0009986//cell surface;GO:0016020//membrane;GO:0016021//integral component of membrane;GO:0030027//lamellipodium;GO:0030054//cell junction;GO:0030175//filopodium;GO:0030424//axon;GO:0030425//dendrite;GO:0030426//growth cone;GO:0042995//cell projection;GO:0043005//neuron projection;GO:0043025//neuronal cell body;GO:0045202//synapse	GO:0005042//netrin receptor activity;GO:0005043//netrin receptor activity involved in chemorepulsion;GO:0005515//protein binding;GO:0015631//tubulin binding;GO:0019901//protein kinase binding	GO:0006915//apoptotic process;GO:0007165//signal transduction;GO:0007275//multicellular organism development;GO:0007411//axon guidance;GO:0007420//brain development;GO:0030334//regulation of cell migration;GO:0033564//anterior/posterior axon guidance;GO:0038007//netrin-activated signaling pathway;GO:0043065//positive regulation of apoptotic process;GO:0061643//chemorepulsion of axon;GO:1990791//d…
ENSG00000173208	6	11	18	1	5	1	0.06	0.1	0.17	0.01	0.05	0.01	0.11	0.0233333	-2.23704	0.00687523	0.0180574	ABCD2	ATP binding cassette subfamily D member 2 [Source:HGNC Symbol;Acc:HGNC:66]	Cellular Processes;Environmental Information Processing	Transport and catabolism;Membrane transport	ko04146//Peroxisome;ko02010//ABC transporters	K05676;K05676	GO:0005777//peroxisome;GO:0005778//peroxisomal membrane;GO:0005829//cytosol;GO:0016020//membrane;GO:0016021//integral component of membrane	GO:0000166//nucleotide binding;GO:0005324//long-chain fatty acid transporter activity;GO:0005515//protein binding;GO:0005524//ATP binding;GO:0016887//ATPase activity;GO:0042626//ATPase activity, coupled to transmembrane movement of substances;GO:0042803//protein homodimerization activity	GO:0000038//very long-chain fatty acid metabolic process;GO:0006635//fatty acid beta-oxidation;GO:0006869//lipid transport;GO:0007031//peroxisome organization;GO:0015910//peroxisomal long-chain fatty acid import;GO:0032000//positive regulation of fatty acid beta-oxidation;GO:0042760//very long-chain fatty acid catabolic process;GO:0043217//myelin maintenance;GO:0045046//protein import into peroxi…
ENSG00000165092	72	71	62	7	23	15	2.06	1.9	1.74	0.15	0.64	0.44	1.9	0.41	-2.2123	1.59543e-09	9.76696e-09	ALDH1A1	aldehyde dehydrogenase 1 family member A1 [Source:HGNC Symbol;Acc:HGNC:402]	Metabolism;Metabolism	Global and overview maps;Metabolism of cofactors and vitamins	ko01100//Metabolic pathways;ko00830//Retinol metabolism	K07249;K07249	GO:0005737//cytoplasm;GO:0005829//cytosol;GO:0070062//extracellular exosome	GO:0000166//nucleotide binding;GO:0001758//retinal dehydrogenase activity;GO:0004029//aldehyde dehydrogenase (NAD) activity;GO:0005096//GTPase activator activity;GO:0005497//androgen binding;GO:0005515//protein binding;GO:0016491//oxidoreductase activity;GO:0016620//oxidoreductase activity, acting on the aldehyde or oxo group of donors, NAD or NADP as acceptor;GO:0018479//benzaldehyde dehydrogena…	GO:0001523//retinoid metabolic process;GO:0006069//ethanol oxidation;GO:0006081//cellular aldehyde metabolic process;GO:0042572//retinol metabolic process;GO:0043547//positive regulation of GTPase activity;GO:0055114//oxidation-reduction process;GO:0061624//fructose catabolic process to hydroxyacetone phosphate and glyceraldehyde-3-phosphate;GO:0120163//negative regulation of cold-induced thermog…
ENSG00000177363	13	12	12	5	2	2	0.35	0.3	0.32	0.1	0.05	0.06	0.323333	0.07	-2.2076	0.00524415	0.0141605	LRRN4CL	LRRN4 C-terminal like [Source:HGNC Symbol;Acc:HGNC:33724]	-	-	-	-	GO:0016020//membrane;GO:0016021//integral component of membrane	GO:0005515//protein binding	-
ENSG00000092529	6478	6631	6609	1674	1459	1423	305.47	296.56	311.05	61.61	66.86	70.25	304.36	66.24	-2.2	0	0	CAPN3	calpain 3 [Source:HGNC Symbol;Acc:HGNC:1480]	-	-	-	-	GO:0005622//intracellular;GO:0005634//nucleus;GO:0005737//cytoplasm;GO:0005829//cytosol;GO:0005886//plasma membrane;GO:0030016//myofibril;GO:0030018//Z disc;GO:0030315//T-tubule;GO:0032991//protein-containing complex	GO:0003824//catalytic activity;GO:0004198//calcium-dependent cysteine-type endopeptidase activity;GO:0005509//calcium ion binding;GO:0005515//protein binding;GO:0008233//peptidase activity;GO:0008234//cysteine-type peptidase activity;GO:0008307//structural constituent of muscle;GO:0016787//hydrolase activity;GO:0031402//sodium ion binding;GO:0031432//titin binding;GO:0042802//identical protein bi…	GO:0006508//proteolysis;GO:0006915//apoptotic process;GO:0007517//muscle organ development;GO:0012501//programmed cell death;GO:0014718//positive regulation of satellite cell activation involved in skeletal muscle regeneration;GO:0014850//response to muscle activity;GO:0030163//protein catabolic process;GO:0030239//myofibril assembly;GO:0031648//protein destabilization;GO:0033234//negative regula…
ENSG00000261611	35	32	18	5	9	5	0.55	0.46	0.27	0.06	0.14	0.08	0.426667	0.0933333	-2.19265	3.71982e-05	0.000142273	-	novel transcript	Human Diseases	Infectious diseases	ko05168//Herpes simplex infection	K09228	-	-	GO:0006355//regulation of transcription, DNA-templated
ENSG00000049246	619	641	686	151	135	119	5.92	5.7	6.43	1.39	1.42	1.17	6.01667	1.32667	-2.18116	7.6425e-93	4.84841e-91	PER3	period circadian regulator 3 [Source:HGNC Symbol;Acc:HGNC:8847]	Organismal Systems;Organismal Systems	Environmental adaptation;Environmental adaptation	ko04713//Circadian entrainment;ko04710//Circadian rhythm	K21945;K21945	GO:0005634//nucleus;GO:0005737//cytoplasm	GO:0000976//transcription regulatory region sequence-specific DNA binding;GO:0001222//transcription corepressor binding;GO:0005515//protein binding;GO:0019900//kinase binding;GO:0031625//ubiquitin protein ligase binding	GO:0000122//negative regulation of transcription by RNA polymerase II;GO:0007623//circadian rhythm;GO:0032922//circadian regulation of gene expression;GO:0043153//entrainment of circadian clock by photoperiod;GO:0045187//regulation of circadian sleep/wake cycle, sleep;GO:0048511//rhythmic process;GO:0050821//protein stabilization
ENSG00000158555	465	418	522	148	121	111	11.38	9.35	12.08	2.55	2.37	2.35	10.9367	2.42333	-2.17411	2.3044e-49	6.89684e-48	GDPD5	glycerophosphodiester phosphodiesterase domain containing 5 [Source:HGNC Symbol;Acc:HGNC:28804]	-	-	-	-	GO:0005737//cytoplasm;GO:0012505//endomembrane system;GO:0016020//membrane;GO:0016021//integral component of membrane;GO:0030426//growth cone;GO:0042995//cell projection;GO:0048471//perinuclear region of cytoplasm	GO:0004435//phosphatidylinositol phospholipase C activity;GO:0005515//protein binding;GO:0008081//phosphoric diester hydrolase activity;GO:0016787//hydrolase activity;GO:0047389//glycerophosphocholine phosphodiesterase activity	GO:0006629//lipid metabolic process;GO:0007399//nervous system development
ENSG00000171217	20	10	12	4	2	4	0.99	0.46	0.58	0.15	0.1	0.2	0.676667	0.15	-2.17348	0.0034475	0.00966158	CLDN20	claudin 20 [Source:HGNC Symbol;Acc:HGNC:2042]	Human Diseases;Cellular Processes;Human Diseases;Environmental Information Processing;Organismal Systems	Infectious diseases;Cellular community - eukaryotes;Infectious diseases;Signaling molecules and interaction;Immune system	ko05130//Pathogenic Escherichia coli infection;ko04530//Tight junction;ko05160//Hepatitis C;ko04514//Cell adhesion molecules (CAMs);ko04670//Leukocyte transendothelial migration	K06087;K06087;K06087;K06087;K06087	GO:0005886//plasma membrane;GO:0005923//bicellular tight junction;GO:0016020//membrane;GO:0016021//integral component of membrane;GO:0030054//cell junction;GO:0070160//tight junction	GO:0005198//structural molecule activity;GO:0005515//protein binding;GO:0042802//identical protein binding	GO:0007155//cell adhesion;GO:0016338//calcium-independent cell-cell adhesion via plasma membrane cell-adhesion molecules;GO:0070830//bicellular tight junction assembly
ENSG00000150656	8	6	5	1	0	0	0.12	0.17	0.07	0.08	0	0	0.12	0.0266667	-2.16993	0.00473342	0.0128788	CNDP1	carnosine dipeptidase 1 [Source:HGNC Symbol;Acc:HGNC:20675]	Metabolism;Metabolism;Metabolism;Metabolism	Global and overview maps;Amino acid metabolism;Metabolism of other amino acids;Amino acid metabolism	ko01100//Metabolic pathways;ko00330//Arginine and proline metabolism;ko00410//beta-Alanine metabolism;ko00340//Histidine metabolism	K05604;K05604;K05604;K05604	GO:0005576//extracellular region;GO:0005829//cytosol	GO:0004180//carboxypeptidase activity;GO:0008233//peptidase activity;GO:0008237//metallopeptidase activity;GO:0016787//hydrolase activity;GO:0016805//dipeptidase activity;GO:0046872//metal ion binding;GO:0070573//metallodipeptidase activity	GO:0006508//proteolysis;GO:0032268//regulation of cellular protein metabolic process
ENSG00000118557	43	54	46	15	10	9	0.76	0.97	0.86	0.19	0.25	0.14	0.863333	0.193333	-2.15883	4.0107e-08	2.16207e-07	PMFBP1	polyamine modulated factor 1 binding protein 1 [Source:HGNC Symbol;Acc:HGNC:17728]	-	-	-	-	GO:0005737//cytoplasm;GO:0005929//cilium;GO:0031514//motile cilium;GO:0042995//cell projection;GO:0097224//sperm connecting piece	GO:0003674//molecular_function	GO:0007283//spermatogenesis
ENSG00000004846	216	173	189	56	43	42	5.9	4.62	5.21	1.18	1.07	1.3	5.24333	1.18333	-2.14763	7.90376e-26	1.17633e-24	ABCB5	ATP binding cassette subfamily B member 5 [Source:HGNC Symbol;Acc:HGNC:46]	Environmental Information Processing	Membrane transport	ko02010//ABC transporters	K05660	GO:0005886//plasma membrane;GO:0005887//integral component of plasma membrane;GO:0016020//membrane;GO:0016021//integral component of membrane	GO:0000166//nucleotide binding;GO:0005524//ATP binding;GO:0008559//xenobiotic transmembrane transporting ATPase activity;GO:0015562//efflux transmembrane transporter activity;GO:0016887//ATPase activity;GO:0042626//ATPase activity, coupled to transmembrane movement of substances	GO:0001654//eye development;GO:0030154//cell differentiation;GO:0042391//regulation of membrane potential;GO:0042908//xenobiotic transport;GO:0055085//transmembrane transport
ENSG00000166922	9	3	13	5	1	1	0.46	0.14	0.68	0.19	0.05	0.05	0.426667	0.0966667	-2.14202	0.0394893	0.0861569	SCG5	secretogranin V [Source:HGNC Symbol;Acc:HGNC:10816]	-	-	-	-	GO:0005576//extracellular region;GO:0005634//nucleus;GO:0030141//secretory granule	GO:0004857//enzyme inhibitor activity;GO:0005515//protein binding;GO:0005525//GTP binding;GO:0030234//enzyme regulator activity;GO:0051082//unfolded protein binding	GO:0006886//intracellular protein transport;GO:0007218//neuropeptide signaling pathway;GO:0016486//peptide hormone processing;GO:0043086//negative regulation of catalytic activity;GO:0046883//regulation of hormone secretion;GO:0050790//regulation of catalytic activity
ENSG00000182612	56	67	63	18	6	21	1.83	2.04	2.01	0.45	0.19	0.7	1.96	0.446667	-2.13358	7.30328e-09	4.2209e-08	TSPAN10	tetraspanin 10 [Source:HGNC Symbol;Acc:HGNC:29942]	-	-	-	-	GO:0016020//membrane;GO:0016021//integral component of membrane	-	-
ENSG00000164434	377	473	421	124	89	97	28.28	33.13	31.06	7.17	6.46	7.46	30.8233	7.03	-2.13243	5.70075e-54	1.88469e-52	FABP7	fatty acid binding protein 7 [Source:HGNC Symbol;Acc:HGNC:3562]	Organismal Systems	Endocrine system	ko03320//PPAR signaling pathway	K08756	GO:0005634//nucleus;GO:0005737//cytoplasm;GO:0005829//cytosol	GO:0005515//protein binding;GO:0008289//lipid binding	GO:0007399//nervous system development;GO:0008285//negative regulation of cell proliferation;GO:0019433//triglyceride catabolic process;GO:0050673//epithelial cell proliferation
ENSG00000152689	17	13	32	2	8	7	0.39	0.36	1.16	0.02	0.18	0.24	0.636667	0.146667	-2.118	0.00249579	0.00719065	RASGRP3	RAS guanyl releasing protein 3 [Source:HGNC Symbol;Acc:HGNC:14545]	Human Diseases;Environmental Information Processing;Environmental Information Processing;Environmental Information Processing;Organismal Systems	Cancers;Signal transduction;Signal transduction;Signal transduction;Immune system	ko05200//Pathways in cancer;ko04010//MAPK signaling pathway;ko04014//Ras signaling pathway;ko04015//Rap1 signaling pathway;ko04662//B cell receptor signaling pathway	K12362;K12362;K12362;K12362;K12362	GO:0005737//cytoplasm;GO:0005886//plasma membrane;GO:0005887//integral component of plasma membrane;GO:0032045//guanyl-nucleotide exchange factor complex;GO:0048471//perinuclear region of cytoplasm	GO:0005085//guanyl-nucleotide exchange factor activity;GO:0005096//GTPase activator activity;GO:0005509//calcium ion binding;GO:0005515//protein binding;GO:0019900//kinase binding;GO:0019992//diacylglycerol binding;GO:0031267//small GTPase binding;GO:0046872//metal ion binding	GO:0000165//MAPK cascade;GO:0007264//small GTPase mediated signal transduction;GO:0007265//Ras protein signal transduction;GO:0035556//intracellular signal transduction;GO:0043087//regulation of GTPase activity;GO:0043547//positive regulation of GTPase activity
ENSG00000102466	11	6	11	4	0	4	0.05	0.03	0.05	0.01	0	0.02	0.0433333	0.01	-2.11548	0.0315637	0.0706943	FGF14	fibroblast growth factor 14 [Source:HGNC Symbol;Acc:HGNC:3671]	Human Diseases	Neurodegenerative disease	ko05017//Spinocerebellar ataxia	K23920	GO:0005576//extracellular region;GO:0005634//nucleus;GO:0005737//cytoplasm	GO:0005515//protein binding;GO:0008083//growth factor activity;GO:0008201//heparin binding;GO:0017080//sodium channel regulator activity	GO:0007165//signal transduction;GO:0007254//JNK cascade;GO:0007267//cell-cell signaling;GO:0007399//nervous system development;GO:0048167//regulation of synaptic plasticity;GO:0060078//regulation of postsynaptic membrane potential;GO:1901843//positive regulation of high voltage-gated calcium channel activity;GO:1903421//regulation of synaptic vesicle recycling;GO:1905150//regulation of voltage-ga…
ENSG00000150244	17	10	13	8	2	1	0.7	0.38	0.52	0.25	0.08	0.04	0.533333	0.123333	-2.11247	0.00793372	0.0205549	TRIM48	tripartite motif containing 48 [Source:HGNC Symbol;Acc:HGNC:19021]	-	-	-	-	GO:0005737//cytoplasm	GO:0005515//protein binding;GO:0008270//zinc ion binding;GO:0046872//metal ion binding;GO:0061630//ubiquitin protein ligase activity	GO:0010468//regulation of gene expression;GO:0016567//protein ubiquitination;GO:0045087//innate immune response
ENSG00000017427	8	7	10	2	0	1	0.18	0.11	0.4	0.15	0	0.01	0.23	0.0533333	-2.10852	0.00550296	0.0147524	IGF1	insulin like growth factor 1 [Source:HGNC Symbol;Acc:HGNC:5464]	Human Diseases;Environmental Information Processing;Environmental Information Processing;Human Diseases;Environmental Information Processing;Environmental Information Processing;Human Diseases;Cellular Processes;Human Diseases;Environmental Information Processing;Human Diseases;Cellular Processes;Environmental Information Processing;Cellular Processes;Environmental Information Processing;Organism…	Cancers;Signal transduction;Signal transduction;Cancers;Signal transduction;Signal transduction;Cancers;Cellular community - eukaryotes;Cardiovascular diseases;Signal transduction;Cancers;Cellular community - eukaryotes;Signal transduction;Cell growth and death;Signal transduction;Endocrine system;Signal transduction;Endocrine system;Drug resistance;Sensory system;Cancers;Aging;Cardiovascular dis…	ko05200//Pathways in cancer;ko04151//PI3K-Akt signaling pathway;ko04010//MAPK signaling pathway;ko05202//Transcriptional misregulation in cancers;ko04014//Ras signaling pathway;ko04015//Rap1 signaling pathway;ko05205//Proteoglycans in cancer;ko04510//Focal adhesion;ko05414//Dilated cardiomyopathy (DCM);ko04150//mTOR signaling pathway;ko05224//Breast cancer;ko04550//Signaling pathways regulating p…	K05459;K05459;K05459;K05459;K05459;K05459;K05459;K05459;K05459;K05459;K05459;K05459;K05459;K05459;K05459;K05459;K05459;K05459;K05459;K05459;K05459;K05459;K05459;K05459;K05459;K05459;K05459;K05459;K05459;K05459;K05459	GO:0005576//extracellular region;GO:0005615//extracellular space;GO:0016942//insulin-like growth factor binding protein complex;GO:0031093//platelet alpha granule lumen;GO:0035867//alphav-beta3 integrin-IGF-1-IGF1R complex;GO:0042567//insulin-like growth factor ternary complex;GO:0070382//exocytic vesicle	GO:0005158//insulin receptor binding;GO:0005159//insulin-like growth factor receptor binding;GO:0005178//integrin binding;GO:0005179//hormone activity;GO:0005515//protein binding;GO:0008083//growth factor activity	GO:0000187//activation of MAPK activity;GO:0001501//skeletal system development;GO:0001775//cell activation;GO:0002576//platelet degranulation;GO:0007165//signal transduction;GO:0007265//Ras protein signal transduction;GO:0007517//muscle organ development;GO:0008283//cell proliferation;GO:0008284//positive regulation of cell proliferation;GO:0009408//response to heat;GO:0009441//glycolate metabol…
ENSG00000163762	43	40	49	8	9	6	1.9	1.55	1.59	0.39	0.68	0.1	1.68	0.39	-2.10692	5.12659e-09	2.99662e-08	TM4SF18	transmembrane 4 L six family member 18 [Source:HGNC Symbol;Acc:HGNC:25181]	-	-	-	-	GO:0016020//membrane;GO:0016021//integral component of membrane	GO:0005515//protein binding	-
ENSG00000196220	69	83	83	10	20	22	0.5	0.52	0.55	0.08	0.14	0.15	0.523333	0.123333	-2.08517	3.53346e-11	2.45698e-10	SRGAP3	SLIT-ROBO Rho GTPase activating protein 3 [Source:HGNC Symbol;Acc:HGNC:19744]	Organismal Systems	Development	ko04360//Axon guidance	K07526	GO:0005737//cytoplasm;GO:0005829//cytosol	GO:0005096//GTPase activator activity;GO:0005515//protein binding	GO:0007165//signal transduction;GO:0030336//negative regulation of cell migration;GO:0043547//positive regulation of GTPase activity;GO:0051056//regulation of small GTPase mediated signal transduction
ENSG00000167895	81	76	90	29	15	22	1.1	1.15	1.19	0.3	0.2	0.32	1.14667	0.273333	-2.06871	1.84952e-11	1.30933e-10	TMC8	transmembrane channel like 8 [Source:HGNC Symbol;Acc:HGNC:20474]	-	-	-	-	GO:0005615//extracellular space;GO:0005737//cytoplasm;GO:0005783//endoplasmic reticulum;GO:0005789//endoplasmic reticulum membrane;GO:0005794//Golgi apparatus;GO:0005887//integral component of plasma membrane;GO:0016020//membrane;GO:0016021//integral component of membrane;GO:0031965//nuclear membrane;GO:0070062//extracellular exosome	GO:0005515//protein binding;GO:0008381//mechanosensitive ion channel activity;GO:0043120//tumor necrosis factor binding	GO:0001558//regulation of cell growth;GO:0006811//ion transport;GO:0031333//negative regulation of protein complex assembly;GO:0032091//negative regulation of protein binding;GO:0034220//ion transmembrane transport;GO:0055069//zinc ion homeostasis;GO:1902041//regulation of extrinsic apoptotic signaling pathway via death domain receptors
ENSG00000138075	5	14	17	6	2	2	0.11	0.28	0.36	0.1	0.04	0.04	0.25	0.06	-2.05889	0.0137962	0.0337379	ABCG5	ATP binding cassette subfamily G member 5 [Source:HGNC Symbol;Acc:HGNC:13886]	Organismal Systems;Organismal Systems;Environmental Information Processing;Organismal Systems	Digestive system;Digestive system;Membrane transport;Digestive system	ko04976//Bile secretion;ko04979//Cholesterol metabolism;ko02010//ABC transporters;ko04975//Fat digestion and absorption	K05683;K05683;K05683;K05683	GO:0005886//plasma membrane;GO:0005887//integral component of plasma membrane;GO:0016020//membrane;GO:0016021//integral component of membrane;GO:0016324//apical plasma membrane;GO:0043190//ATP-binding cassette (ABC) transporter complex;GO:0043235//receptor complex;GO:0045177//apical part of cell	GO:0000166//nucleotide binding;GO:0005515//protein binding;GO:0005524//ATP binding;GO:0016887//ATPase activity;GO:0042626//ATPase activity, coupled to transmembrane movement of substances;GO:0046872//metal ion binding;GO:0046982//protein heterodimerization activity;GO:0120020//intermembrane cholesterol transfer activity	GO:0006869//lipid transport;GO:0007584//response to nutrient;GO:0007588//excretion;GO:0010212//response to ionizing radiation;GO:0010949//negative regulation of intestinal phytosterol absorption;GO:0014850//response to muscle activity;GO:0015918//sterol transport;GO:0030299//intestinal cholesterol absorption;GO:0030522//intracellular receptor signaling pathway;GO:0031667//response to nutrient lev…
ENSG00000108370	22	20	23	7	5	4	0.53	0.47	0.54	0.13	0.14	0.1	0.513333	0.123333	-2.05733	0.000237838	0.000810098	RGS9	regulator of G protein signaling 9 [Source:HGNC Symbol;Acc:HGNC:10004]	Human Diseases;Organismal Systems	Substance dependence;Sensory system	ko05030//Cocaine addiction;ko04744//Phototransduction	K13765;K13765	GO:0005634//nucleus;GO:0005737//cytoplasm;GO:0005886//plasma membrane;GO:0016020//membrane;GO:0098839//postsynaptic density membrane;GO:0098978//glutamatergic synapse	GO:0005096//GTPase activator activity	GO:0001975//response to amphetamine;GO:0006457//protein folding;GO:0007186//G protein-coupled receptor signaling pathway;GO:0007212//dopamine receptor signaling pathway;GO:0007399//nervous system development;GO:0007601//visual perception;GO:0008277//regulation of G protein-coupled receptor signaling pathway;GO:0009968//negative regulation of signal transduction;GO:0032355//response to estradiol;G…
ENSG00000121858	8	13	7	4	2	1	0.26	0.39	0.22	0.1	0.07	0.04	0.29	0.07	-2.05063	0.0178979	0.0427504	TNFSF10	TNF superfamily member 10 [Source:HGNC Symbol;Acc:HGNC:11925]	Environmental Information Processing;Human Diseases;Human Diseases;Organismal Systems;Human Diseases;Cellular Processes;Cellular Processes;Environmental Information Processing;Environmental Information Processing	Signaling molecules and interaction;Infectious diseases;Infectious diseases;Immune system;Infectious diseases;Cell growth and death;Cell growth and death;Signal transduction;Signaling molecules and interaction	ko04060//Cytokine-cytokine receptor interaction;ko05130//Pathogenic Escherichia coli infection;ko05132//Salmonella infection;ko04650//Natural killer cell mediated cytotoxicity;ko05164//Influenza A;ko04217//Necroptosis;ko04210//Apoptosis;ko04068//FoxO signaling pathway;ko04061//Viral protein interaction with cytokine and cytokine receptor	K04721;K04721;K04721;K04721;K04721;K04721;K04721;K04721;K04721	GO:0005576//extracellular region;GO:0005615//extracellular space;GO:0005886//plasma membrane;GO:0005887//integral component of plasma membrane;GO:0016020//membrane;GO:0016021//integral component of membrane;GO:0070062//extracellular exosome	GO:0005102//signaling receptor binding;GO:0005125//cytokine activity;GO:0005164//tumor necrosis factor receptor binding;GO:0005515//protein binding;GO:0008270//zinc ion binding;GO:0032813//tumor necrosis factor receptor superfamily binding;GO:0042802//identical protein binding;GO:0045569//TRAIL binding;GO:0046872//metal ion binding	GO:0006915//apoptotic process;GO:0006919//activation of cysteine-type endopeptidase activity involved in apoptotic process;GO:0006955//immune response;GO:0007165//signal transduction;GO:0007166//cell surface receptor signaling pathway;GO:0007267//cell-cell signaling;GO:0008584//male gonad development;GO:0032868//response to insulin;GO:0043065//positive regulation of apoptotic process;GO:0043123//…
ENSG00000143171	588	685	662	171	156	167	17.56	18.97	19.37	3.91	4.49	5.14	18.6333	4.51333	-2.04562	6.23267e-72	2.87666e-70	RXRG	retinoid X receptor gamma [Source:HGNC Symbol;Acc:HGNC:10479]	Human Diseases;Human Diseases;Human Diseases;Organismal Systems;Organismal Systems;Organismal Systems;Human Diseases;Organismal Systems;Organismal Systems;Human Diseases;Human Diseases	Cancers;Cancers;Cancers;Endocrine system;Immune system;Endocrine system;Cancers;Endocrine system;Endocrine system;Cancers;Cancers	ko05200//Pathways in cancer;ko05202//Transcriptional misregulation in cancers;ko05226//Gastric cancer;ko04919//Thyroid hormone signaling pathway;ko04659//Th17 cell differentiation;ko04928//Parathyroid hormone synthesis, secretion and action;ko05222//Small cell lung cancer;ko03320//PPAR signaling pathway;ko04920//Adipocytokine signaling pathway;ko05223//Non-small cell lung cancer;ko05216//Thyroid …	K08526;K08526;K08526;K08526;K08526;K08526;K08526;K08526;K08526;K08526;K08526	GO:0000785//chromatin;GO:0005634//nucleus;GO:0005654//nucleoplasm;GO:0005737//cytoplasm;GO:0090575//RNA polymerase II transcription factor complex	GO:0000978//RNA polymerase II proximal promoter sequence-specific DNA binding;GO:0000981//DNA-binding transcription factor activity, RNA polymerase II-specific;GO:0003677//DNA binding;GO:0003700//DNA-binding transcription factor activity;GO:0003707//steroid hormone receptor activity;GO:0004879//nuclear receptor activity;GO:0005515//protein binding;GO:0008270//zinc ion binding;GO:0043565//sequence…	GO:0006355//regulation of transcription, DNA-templated;GO:0006357//regulation of transcription by RNA polymerase II;GO:0006367//transcription initiation from RNA polymerase II promoter;GO:0030154//cell differentiation;GO:0032526//response to retinoic acid;GO:0043401//steroid hormone mediated signaling pathway;GO:0045944//positive regulation of transcription by RNA polymerase II;GO:0048384//retino…
ENSG00000163600	6	6	8	2	2	1	0.14	0.13	0.18	0.04	0.05	0.02	0.15	0.0366667	-2.03242	0.0421497	0.0911385	ICOS	inducible T cell costimulator [Source:HGNC Symbol;Acc:HGNC:5351]	Environmental Information Processing;Organismal Systems;Human Diseases;Organismal Systems	Signaling molecules and interaction;Immune system;Immune diseases;Immune system	ko04514//Cell adhesion molecules (CAMs);ko04672//Intestinal immune network for IgA production;ko05340//Primary immunodeficiency;ko04660//T cell receptor signaling pathway	K06713;K06713;K06713;K06713	GO:0005576//extracellular region;GO:0005886//plasma membrane;GO:0016020//membrane;GO:0016021//integral component of membrane	GO:0005515//protein binding	GO:0002517//T cell tolerance induction;GO:0006955//immune response;GO:0031295//T cell costimulation;GO:0051897//positive regulation of protein kinase B signaling;GO:0098609//cell-cell adhesion
ENSG00000260007	78	123	158	34	57	31	1.49	4.59	2.9	0.52	1.06	0.65	2.99333	0.743333	-2.00967	2.28292e-08	1.26001e-07	-	novel protein	-	-	-	-	-	-	-
ENSG00000163017	255	285	287	101	68	62	18.03	16.8	17.89	5.12	4.22	3.97	17.5733	4.43667	-1.98584	2.75271e-33	5.22284e-32	ACTG2	actin gamma 2, smooth muscle [Source:HGNC Symbol;Acc:HGNC:145]	Organismal Systems	Circulatory system	ko04270//Vascular smooth muscle contraction	K12315	GO:0005615//extracellular space;GO:0005737//cytoplasm;GO:0005829//cytosol;GO:0005856//cytoskeleton;GO:0005869//dynactin complex;GO:0030027//lamellipodium;GO:0030175//filopodium;GO:0032982//myosin filament;GO:0044297//cell body;GO:0070062//extracellular exosome;GO:0071944//cell periphery;GO:0072562//blood microparticle	GO:0000166//nucleotide binding;GO:0005524//ATP binding	GO:0006936//muscle contraction;GO:0010628//positive regulation of gene expression;GO:0090131//mesenchyme migration
ENSG00000122735	22	26	14	3	4	4	0.52	0.75	0.39	0.1	0.18	0.14	0.553333	0.14	-1.98272	8.67931e-05	0.000313842	DNAI1	dynein axonemal intermediate chain 1 [Source:HGNC Symbol;Acc:HGNC:2954]	Human Diseases	Neurodegenerative diseases	ko05016//Huntington disease	K10409	GO:0005576//extracellular region;GO:0005737//cytoplasm;GO:0005813//centrosome;GO:0005856//cytoskeleton;GO:0005874//microtubule;GO:0005929//cilium;GO:0030286//dynein complex;GO:0036157//outer dynein arm;GO:0042995//cell projection;GO:0097729//9+2 motile cilium	GO:0003774//motor activity;GO:0005515//protein binding;GO:0045503//dynein light chain binding;GO:0045504//dynein heavy chain binding	GO:0003341//cilium movement;GO:0003351//epithelial cilium movement;GO:0007018//microtubule-based movement;GO:0007368//determination of left/right symmetry;GO:0007507//heart development;GO:0008286//insulin receptor signaling pathway;GO:0030030//cell projection organization;GO:0030317//flagellated sperm motility;GO:0036158//outer dynein arm assembly
ENSG00000139626	8	14	14	3	3	4	0.21	0.28	0.33	0.05	0.07	0.09	0.273333	0.07	-1.96523	0.0113936	0.0284424	ITGB7	integrin subunit beta 7 [Source:HGNC Symbol;Acc:HGNC:6162]	Environmental Information Processing;Human Diseases;Human Diseases;Cellular Processes;Cellular Processes;Human Diseases;Environmental Information Processing;Organismal Systems;Human Diseases;Environmental Information Processing;Human Diseases	Signal transduction;Infectious diseases;Cancers;Cell motility;Cellular community - eukaryotes;Cardiovascular diseases;Signaling molecules and interaction;Immune system;Cardiovascular diseases;Signaling molecules and interaction;Cardiovascular diseases	ko04151//PI3K-Akt signaling pathway;ko05165//Human papillomavirus infection;ko05202//Transcriptional misregulation in cancers;ko04810//Regulation of actin cytoskeleton;ko04510//Focal adhesion;ko05414//Dilated cardiomyopathy (DCM);ko04514//Cell adhesion molecules (CAMs);ko04672//Intestinal immune network for IgA production;ko05410//Hypertrophic cardiomyopathy (HCM);ko04512//ECM-receptor interactio…	K06590;K06590;K06590;K06590;K06590;K06590;K06590;K06590;K06590;K06590;K06590	GO:0005886//plasma membrane;GO:0005925//focal adhesion;GO:0008305//integrin complex;GO:0009986//cell surface;GO:0016020//membrane;GO:0016021//integral component of membrane;GO:0034669//integrin alpha4-beta7 complex;GO:0043235//receptor complex;GO:0070062//extracellular exosome	GO:0001618//virus receptor activity;GO:0005178//integrin binding;GO:0005515//protein binding;GO:0038023//signaling receptor activity;GO:0046872//metal ion binding;GO:0050839//cell adhesion molecule binding	GO:0003366//cell-matrix adhesion involved in ameboidal cell migration;GO:0007155//cell adhesion;GO:0007160//cell-matrix adhesion;GO:0007229//integrin-mediated signaling pathway;GO:0016477//cell migration;GO:0030198//extracellular matrix organization;GO:0033627//cell adhesion mediated by integrin;GO:0034113//heterotypic cell-cell adhesion;GO:0034446//substrate adhesion-dependent cell spreading;GO:…
ENSG00000183615	112	78	80	35	21	20	7.1	4.61	4.96	1.7	1.28	1.3	5.55667	1.42667	-1.96157	3.60716e-11	2.5061e-10	FAM167B	family with sequence similarity 167 member B [Source:HGNC Symbol;Acc:HGNC:28133]	-	-	-	-	-	-	-
ENSG00000165192	12	8	10	5	3	1	0.28	0.16	0.22	0.08	0.06	0.03	0.22	0.0566667	-1.95693	0.0238715	0.0551975	ASB11	ankyrin repeat and SOCS box containing 11 [Source:HGNC Symbol;Acc:HGNC:17186]	-	-	-	-	GO:0005783//endoplasmic reticulum;GO:0005829//cytosol;GO:0016020//membrane;GO:0016021//integral component of membrane	GO:0005515//protein binding	GO:0016567//protein ubiquitination;GO:0035556//intracellular signal transduction;GO:0043687//post-translational protein modification;GO:0045732//positive regulation of protein catabolic process
ENSG00000211445	15	21	27	6	9	5	0.84	1.02	1.04	0.19	0.35	0.21	0.966667	0.25	-1.95109	0.00223072	0.00648267	GPX3	glutathione peroxidase 3 [Source:HGNC Symbol;Acc:HGNC:4555]	Metabolism;Human Diseases;Organismal Systems;Metabolism;Metabolism;Human Diseases	Global and overview maps;Neurodegenerative diseases;Endocrine system;Lipid metabolism;Metabolism of other amino acids;Neurodegenerative diseases	ko01100//Metabolic pathways;ko05016//Huntington disease;ko04918//Thyroid hormone synthesis;ko00590//Arachidonic acid metabolism;ko00480//Glutathione metabolism;ko05014//Amyotrophic lateral sclerosis (ALS)	K00432;K00432;K00432;K00432;K00432;K00432	GO:0005576//extracellular region;GO:0005615//extracellular space;GO:0070062//extracellular exosome	GO:0004601//peroxidase activity;GO:0004602//glutathione peroxidase activity;GO:0005515//protein binding;GO:0008134//transcription factor binding;GO:0008430//selenium binding;GO:0016491//oxidoreductase activity;GO:0042802//identical protein binding	GO:0006979//response to oxidative stress;GO:0006982//response to lipid hydroperoxide;GO:0034599//cellular response to oxidative stress;GO:0042744//hydrogen peroxide catabolic process;GO:0055114//oxidation-reduction process;GO:0098869//cellular oxidant detoxification
ENSG00000239474	8	8	8	4	2	1	0.19	0.19	0.2	0.07	0.05	0.03	0.193333	0.05	-1.95109	0.0382594	0.0838523	KLHL41	kelch like family member 41 [Source:HGNC Symbol;Acc:HGNC:16905]	-	-	-	-	GO:0001726//ruffle;GO:0005654//nucleoplasm;GO:0005737//cytoplasm;GO:0005783//endoplasmic reticulum;GO:0005789//endoplasmic reticulum membrane;GO:0005829//cytosol;GO:0005856//cytoskeleton;GO:0005886//plasma membrane;GO:0016020//membrane;GO:0016529//sarcoplasmic reticulum;GO:0031143//pseudopodium;GO:0031430//M band;GO:0031463//Cul3-RING ubiquitin ligase complex;GO:0033017//sarcoplasmic reticulum me…	GO:0005515//protein binding	GO:0006941//striated muscle contraction;GO:0016567//protein ubiquitination;GO:0030239//myofibril assembly;GO:0031275//regulation of lateral pseudopodium assembly;GO:0035914//skeletal muscle cell differentiation;GO:0043687//post-translational protein modification;GO:0045214//sarcomere organization;GO:0045661//regulation of myoblast differentiation;GO:0048741//skeletal muscle fiber development;GO:2…
ENSG00000285942	6	16	16	6	0	4	0.13	0.36	0.36	0.11	0	0.11	0.283333	0.0733333	-1.94996	0.0117615	0.029272	-	novel protein	-	-	-	-	-	-	-
ENSG00000164175	679	685	635	185	180	161	20.32	20.09	18.06	4.48	5.46	5.24	19.49	5.06	-1.94552	6.78995e-76	3.39105e-74	SLC45A2	solute carrier family 45 member 2 [Source:HGNC Symbol;Acc:HGNC:16472]	-	-	-	-	GO:0016020//membrane;GO:0016021//integral component of membrane;GO:0033162//melanosome membrane	GO:0008506//sucrose:proton symporter activity	GO:0007601//visual perception;GO:0015770//sucrose transport;GO:0042438//melanin biosynthetic process;GO:0048066//developmental pigmentation;GO:0050896//response to stimulus
ENSG00000164120	498	434	448	126	127	115	16.35	14.08	14.2	3.12	4.55	3.92	14.8767	3.86333	-1.94513	2.81471e-49	8.40882e-48	HPGD	15-hydroxyprostaglandin dehydrogenase [Source:HGNC Symbol;Acc:HGNC:5154]	Human Diseases	Cancers	ko05202//Transcriptional misregulation in cancers	K00069	GO:0005615//extracellular space;GO:0005654//nucleoplasm;GO:0005737//cytoplasm;GO:0005829//cytosol;GO:0016323//basolateral plasma membrane;GO:0070062//extracellular exosome	GO:0004957//prostaglandin E receptor activity;GO:0016404//15-hydroxyprostaglandin dehydrogenase (NAD+) activity;GO:0016491//oxidoreductase activity;GO:0016616//oxidoreductase activity, acting on the CH-OH group of donors, NAD or NADP as acceptor;GO:0042802//identical protein binding;GO:0051287//NAD binding;GO:0070403//NAD+ binding	GO:0001822//kidney development;GO:0006629//lipid metabolic process;GO:0006631//fatty acid metabolic process;GO:0006693//prostaglandin metabolic process;GO:0007179//transforming growth factor beta receptor signaling pathway;GO:0007565//female pregnancy;GO:0007567//parturition;GO:0019372//lipoxygenase pathway;GO:0030728//ovulation;GO:0032355//response to estradiol;GO:0032496//response to lipopolysa…
ENSG00000147614	42	52	58	19	16	8	1.06	1.23	1.44	0.37	0.39	0.21	1.24333	0.323333	-1.94312	3.49445e-07	1.70479e-06	ATP6V0D2	ATPase H+ transporting V0 subunit d2 [Source:HGNC Symbol;Acc:HGNC:18266]	Metabolism;Human Diseases;Human Diseases;Cellular Processes;Human Diseases;Human Diseases;Metabolism;Cellular Processes;Organismal Systems;Human Diseases;Human Diseases;Organismal Systems	Global and overview maps;Infectious diseases;Infectious diseases;Transport and catabolism;Cancers;Immune diseases;Energy metabolism;Transport and catabolism;Nervous system;Infectious diseases;Infectious diseases;Excretory system	ko01100//Metabolic pathways;ko05165//Human papillomavirus infection;ko05152//Tuberculosis;ko04145//Phagosome;ko05203//Viral carcinogenesis;ko05323//Rheumatoid arthritis;ko00190//Oxidative phosphorylation;ko04142//Lysosome;ko04721//Synaptic vesicle cycle;ko05120//Epithelial cell signaling in Helicobacter pylori infection;ko05110//Vibrio cholerae infection;ko04966//Collecting duct acid secretion	K02146;K02146;K02146;K02146;K02146;K02146;K02146;K02146;K02146;K02146;K02146;K02146	GO:0005765//lysosomal membrane;GO:0005768//endosome;GO:0005769//early endosome;GO:0010008//endosome membrane;GO:0016020//membrane;GO:0016324//apical plasma membrane;GO:0016471//vacuolar proton-transporting V-type ATPase complex;GO:0030670//phagocytic vesicle membrane;GO:0033179//proton-transporting V-type ATPase, V0 domain;GO:0033181//plasma membrane proton-transporting V-type ATPase complex;GO:0…	GO:0005515//protein binding;GO:0015078//proton transmembrane transporter activity;GO:0046961//proton-transporting ATPase activity, rotational mechanism	GO:0006811//ion transport;GO:0007034//vacuolar transport;GO:0007035//vacuolar acidification;GO:0008286//insulin receptor signaling pathway;GO:0016241//regulation of macroautophagy;GO:0033572//transferrin transport;GO:0034198//cellular response to amino acid starvation;GO:0034220//ion transmembrane transport;GO:0090383//phagosome acidification;GO:1902600//proton transmembrane transport
ENSG00000244476	14	14	10	6	4	1	0.26	0.25	0.18	0.09	0.07	0.02	0.23	0.06	-1.9386	0.010353	0.0261386	ERVFRD-1	endogenous retrovirus group FRD member 1, envelope [Source:HGNC Symbol;Acc:HGNC:33823]	-	-	-	-	GO:0005886//plasma membrane;GO:0016020//membrane;GO:0016021//integral component of membrane	GO:0005515//protein binding	GO:0000768//syncytium formation by plasma membrane fusion;GO:0006949//syncytium formation;GO:0007520//myoblast fusion
ENSG00000157766	21	21	22	16	8	2	0.16	0.28	0.21	0.09	0.06	0.02	0.216667	0.0566667	-1.9349	0.00967807	0.0245667	ACAN	aggrecan [Source:HGNC Symbol;Acc:HGNC:319]	-	-	-	-	GO:0005576//extracellular region;GO:0005604//basement membrane;GO:0005796//Golgi lumen;GO:0031012//extracellular matrix;GO:0043202//lysosomal lumen;GO:0062023//collagen-containing extracellular matrix;GO:0098966//perisynaptic extracellular matrix;GO:0098978//glutamatergic synapse;GO:0098982//GABA-ergic synapse	GO:0005201//extracellular matrix structural constituent;GO:0005509//calcium ion binding;GO:0005515//protein binding;GO:0005540//hyaluronic acid binding;GO:0030021//extracellular matrix structural constituent conferring compression resistance;GO:0030246//carbohydrate binding;GO:0046872//metal ion binding	GO:0001501//skeletal system development;GO:0001502//cartilage condensation;GO:0002063//chondrocyte development;GO:0006508//proteolysis;GO:0007155//cell adhesion;GO:0007417//central nervous system development;GO:0007507//heart development;GO:0018146//keratan sulfate biosynthetic process;GO:0030166//proteoglycan biosynthetic process;GO:0030198//extracellular matrix organization;GO:0030199//collagen…
ENSG00000185442	97	116	116	32	22	31	3.51	4.36	4.38	1.01	0.99	1.21	4.08333	1.07	-1.93214	4.19508e-15	3.75024e-14	FAM174B	family with sequence similarity 174 member B [Source:HGNC Symbol;Acc:HGNC:34339]	-	-	-	-	GO:0005794//Golgi apparatus;GO:0005886//plasma membrane;GO:0016020//membrane;GO:0016021//integral component of membrane	-	GO:0007030//Golgi organization
ENSG00000173068	2323	2440	2521	714	586	534	24.57	21.79	27.48	6.64	6.3	6.43	24.6133	6.45667	-1.93058	2.25144e-260	6.60597e-258	BNC2	basonuclin 2 [Source:HGNC Symbol;Acc:HGNC:30988]	-	-	-	-	GO:0005634//nucleus;GO:0005654//nucleoplasm	GO:0000976//transcription regulatory region sequence-specific DNA binding;GO:0003677//DNA binding;GO:0005515//protein binding;GO:0008270//zinc ion binding;GO:0046872//metal ion binding	GO:0003416//endochondral bone growth;GO:0006355//regulation of transcription, DNA-templated;GO:0043586//tongue development;GO:0060021//roof of mouth development;GO:0060485//mesenchyme development
ENSG00000256500	91	192	113	74	29	15	2.17	4.3	2.65	1.37	0.68	0.37	3.04	0.806667	-1.91403	0.00108744	0.00334852	-	novel protein	Human Diseases;Human Diseases;Human Diseases	Neurodegenerative diseases;Neurodegenerative diseases;Infectious diseases	ko05010//Alzheimer disease;ko05016//Huntington disease;ko05132//Salmonella infection	K10407;K10407;K10407	GO:0005737//cytoplasm;GO:0005739//mitochondrion;GO:0005743//mitochondrial inner membrane;GO:0005856//cytoskeleton;GO:0005871//kinesin complex;GO:0005874//microtubule;GO:0016020//membrane	GO:0005515//protein binding	GO:0097193//intrinsic apoptotic signaling pathway
ENSG00000198130	262	265	267	193	122	135	26.12	8.76	10.3	4.05	3.73	4.22	15.06	4	-1.91265	7.02462e-11	4.78729e-10	HIBCH	3-hydroxyisobutyryl-CoA hydrolase [Source:HGNC Symbol;Acc:HGNC:4908]	Metabolism;Metabolism;Metabolism;Metabolism;Metabolism	Global and overview maps;Global and overview maps;Amino acid metabolism;Carbohydrate metabolism;Metabolism of other amino acids	ko01100//Metabolic pathways;ko01200//Carbon metabolism;ko00280//Valine, leucine and isoleucine degradation;ko00640//Propanoate metabolism;ko00410//beta-Alanine metabolism	K05605;K05605;K05605;K05605;K05605	GO:0005739//mitochondrion;GO:0005759//mitochondrial matrix	GO:0003860//3-hydroxyisobutyryl-CoA hydrolase activity;GO:0016787//hydrolase activity	GO:0006574//valine catabolic process;GO:0009083//branched-chain amino acid catabolic process
ENSG00000048740	1536	1610	1644	492	420	370	18.15	17.71	19.57	4.7	5.28	4.75	18.4767	4.91	-1.91191	1.26431e-173	1.92351e-171	CELF2	CUGBP Elav-like family member 2 [Source:HGNC Symbol;Acc:HGNC:2550]	-	-	-	-	GO:0005634//nucleus;GO:0005654//nucleoplasm;GO:0005737//cytoplasm;GO:0043231//intracellular membrane-bounded organelle;GO:0090543//Flemming body;GO:1990904//ribonucleoprotein complex	GO:0003676//nucleic acid binding;GO:0003723//RNA binding;GO:0003729//mRNA binding;GO:0003730//mRNA 3'-UTR binding;GO:0036002//pre-mRNA binding	GO:0000381//regulation of alternative mRNA splicing, via spliceosome;GO:0006376//mRNA splice site selection;GO:0006396//RNA processing;GO:0006397//mRNA processing;GO:0008016//regulation of heart contraction
ENSG00000197415	328	361	405	38	68	31	4.87	4.92	5.69	0.87	2.03	1.25	5.16	1.38333	-1.89922	5.09398e-17	5.03302e-16	VEPH1	ventricular zone expressed PH domain containing 1 [Source:HGNC Symbol;Acc:HGNC:25735]	-	-	-	-	GO:0005886//plasma membrane;GO:0016020//membrane	GO:0005515//protein binding;GO:0010314//phosphatidylinositol-5-phosphate binding	GO:0009966//regulation of signal transduction;GO:0030512//negative regulation of transforming growth factor beta receptor signaling pathway;GO:0060392//negative regulation of SMAD protein signal transduction
ENSG00000120162	1230	1385	1359	437	375	329	11.39	11.96	12.31	3.1	3.35	3.12	11.8867	3.19	-1.89772	5.17116e-134	5.34386e-132	MOB3B	MOB kinase activator 3B [Source:HGNC Symbol;Acc:HGNC:23825]	-	-	-	-	-	GO:0005515//protein binding;GO:0046872//metal ion binding	GO:0035330//regulation of hippo signaling
ENSG00000120693	1455	1721	1691	561	456	417	16.25	18.02	18.63	4.73	4.75	4.73	17.6333	4.73667	-1.89636	2.20896e-142	2.50313e-140	SMAD9	SMAD family member 9 [Source:HGNC Symbol;Acc:HGNC:6774]	Cellular Processes;Environmental Information Processing	Cellular community - eukaryotes;Signal transduction	ko04550//Signaling pathways regulating pluripotency of stem cells;ko04350//TGF-beta signaling pathway	K16791;K16791	GO:0000785//chromatin;GO:0005634//nucleus;GO:0005654//nucleoplasm;GO:0005667//transcription factor complex;GO:0005737//cytoplasm;GO:0005829//cytosol;GO:0071141//SMAD protein complex;GO:0071144//heteromeric SMAD protein complex	GO:0000978//RNA polymerase II proximal promoter sequence-specific DNA binding;GO:0000981//DNA-binding transcription factor activity, RNA polymerase II-specific;GO:0003677//DNA binding;GO:0005515//protein binding;GO:0046872//metal ion binding;GO:0070411//I-SMAD binding	GO:0006355//regulation of transcription, DNA-templated;GO:0007179//transforming growth factor beta receptor signaling pathway;GO:0009653//anatomical structure morphogenesis;GO:0030154//cell differentiation;GO:0030509//BMP signaling pathway;GO:0030514//negative regulation of BMP signaling pathway;GO:0060395//SMAD protein signal transduction;GO:0071773//cellular response to BMP stimulus;GO:1901522/…
ENSG00000102934	108	140	139	63	43	30	3.85	4.9	4.77	1.41	1.27	0.96	4.50667	1.21333	-1.89308	2.92625e-12	2.19449e-11	PLLP	plasmolipin [Source:HGNC Symbol;Acc:HGNC:18553]	-	-	-	-	GO:0016020//membrane;GO:0016021//integral component of membrane;GO:0043218//compact myelin;GO:0045121//membrane raft	GO:0005515//protein binding;GO:0019911//structural constituent of myelin sheath	GO:0006811//ion transport;GO:0009611//response to wounding;GO:0042552//myelination
ENSG00000091137	1215	1103	1179	422	307	312	19.59	16.69	18.77	5.37	4.58	4.89	18.35	4.94667	-1.89125	2.55179e-105	1.95016e-103	SLC26A4	solute carrier family 26 member 4 [Source:HGNC Symbol;Acc:HGNC:8818]	Organismal Systems	Endocrine system	ko04918//Thyroid hormone synthesis	K14702	GO:0005886//plasma membrane;GO:0005887//integral component of plasma membrane;GO:0016020//membrane;GO:0016021//integral component of membrane;GO:0016324//apical plasma membrane;GO:0031526//brush border membrane;GO:0070062//extracellular exosome	GO:0008271//secondary active sulfate transmembrane transporter activity;GO:0015106//bicarbonate transmembrane transporter activity;GO:0015108//chloride transmembrane transporter activity;GO:0015111//iodide transmembrane transporter activity;GO:0015116//sulfate transmembrane transporter activity;GO:0015301//anion:anion antiporter activity;GO:0019531//oxalate transmembrane transporter activity	GO:0006811//ion transport;GO:0006885//regulation of pH;GO:0007605//sensory perception of sound;GO:0008272//sulfate transport;GO:0015698//inorganic anion transport;GO:0015701//bicarbonate transport;GO:0015705//iodide transport;GO:0019532//oxalate transport;GO:0032880//regulation of protein localization;GO:0055085//transmembrane transport;GO:0098656//anion transmembrane transport;GO:1902358//sulfat…
ENSG00000140403	25	20	22	11	8	6	0.8	0.42	0.56	0.2	0.16	0.12	0.593333	0.16	-1.89077	0.00314324	0.00888008	DNAJA4	DnaJ heat shock protein family (Hsp40) member A4 [Source:HGNC Symbol;Acc:HGNC:14885]	-	-	-	-	GO:0005829//cytosol;GO:0016020//membrane	GO:0005515//protein binding;GO:0005524//ATP binding;GO:0030544//Hsp70 protein binding;GO:0031072//heat shock protein binding;GO:0046872//metal ion binding;GO:0051082//unfolded protein binding;GO:0051087//chaperone binding	GO:0006457//protein folding;GO:0009408//response to heat;GO:0010596//negative regulation of endothelial cell migration;GO:0010628//positive regulation of gene expression;GO:0042026//protein refolding;GO:0090084//negative regulation of inclusion body assembly
ENSG00000148541	37	27	47	8	14	7	0.75	0.58	0.82	0.18	0.27	0.13	0.716667	0.193333	-1.89021	1.28167e-05	5.21651e-05	FAM13C	family with sequence similarity 13 member C [Source:HGNC Symbol;Acc:HGNC:19371]	-	-	-	-	-	GO:0005515//protein binding	-
ENSG00000182508	11	9	7	4	3	1	0.42	0.32	0.26	0.12	0.11	0.04	0.333333	0.09	-1.88897	0.0308916	0.0692953	LHFPL1	LHFPL tetraspan subfamily member 1 [Source:HGNC Symbol;Acc:HGNC:6587]	-	-	-	-	GO:0016020//membrane;GO:0016021//integral component of membrane	GO:0005515//protein binding	-
ENSG00000117069	9	7	5	1	1	2	0.16	0.09	0.12	0.01	0.03	0.06	0.123333	0.0333333	-1.88753	0.0229648	0.0533637	ST6GALNAC5	ST6 N-acetylgalactosaminide alpha-2,6-sialyltransferase 5 [Source:HGNC Symbol;Acc:HGNC:19342]	Metabolism;Metabolism	Global and overview maps;Glycan biosynthesis and metabolism	ko01100//Metabolic pathways;ko00604//Glycosphingolipid biosynthesis - ganglio series	K03375;K03375	GO:0000139//Golgi membrane;GO:0005794//Golgi apparatus;GO:0016020//membrane;GO:0016021//integral component of membrane	GO:0001665//alpha-N-acetylgalactosaminide alpha-2,6-sialyltransferase activity;GO:0008373//sialyltransferase activity;GO:0016740//transferase activity;GO:0016757//transferase activity, transferring glycosyl groups	GO:0001574//ganglioside biosynthetic process;GO:0006486//protein glycosylation;GO:0006688//glycosphingolipid biosynthetic process;GO:0009311//oligosaccharide metabolic process;GO:0009312//oligosaccharide biosynthetic process;GO:0097503//sialylation
ENSG00000205838	12	17	14	4	3	5	0.21	0.48	0.3	0.13	0.05	0.09	0.33	0.09	-1.87447	0.00542418	0.01457	TTC23L	tetratricopeptide repeat domain 23 like [Source:HGNC Symbol;Acc:HGNC:26355]	-	-	-	-	GO:0005737//cytoplasm;GO:0005815//microtubule organizing center;GO:0005819//spindle;GO:0005856//cytoskeleton;GO:0030496//midbody	GO:0005515//protein binding	GO:0034976//response to endoplasmic reticulum stress
ENSG00000147588	764	773	736	238	242	166	13.02	12.57	12.41	3.11	4.2	3.06	12.6667	3.45667	-1.87358	1.42976e-70	6.41869e-69	PMP2	peripheral myelin protein 2 [Source:HGNC Symbol;Acc:HGNC:9117]	-	-	-	-	GO:0005737//cytoplasm;GO:0043209//myelin sheath;GO:0070062//extracellular exosome	GO:0005504//fatty acid binding;GO:0005515//protein binding;GO:0008289//lipid binding;GO:0015485//cholesterol binding	GO:0061024//membrane organization
ENSG00000155530	121	113	113	47	32	25	2.28	2	2.09	0.68	0.58	0.48	2.12333	0.58	-1.87221	3.80885e-14	3.2094e-13	LRGUK	leucine rich repeats and guanylate kinase domain containing [Source:HGNC Symbol;Acc:HGNC:21964]	-	-	-	-	GO:0001669//acrosomal vesicle;GO:0002177//manchette;GO:0005737//cytoplasm;GO:0005829//cytosol;GO:0005856//cytoskeleton;GO:0031410//cytoplasmic vesicle;GO:0042995//cell projection	GO:0000166//nucleotide binding;GO:0004385//guanylate kinase activity;GO:0005515//protein binding;GO:0005524//ATP binding;GO:0016301//kinase activity;GO:0016740//transferase activity	GO:0007283//spermatogenesis;GO:0016310//phosphorylation;GO:0030154//cell differentiation;GO:0035082//axoneme assembly;GO:0046037//GMP metabolic process;GO:0046710//GDP metabolic process
ENSG00000019549	1868	1838	1880	678	566	477	55.9	50.92	54.14	14.33	15.68	13.99	53.6533	14.6667	-1.87113	1.79498e-162	2.43747e-160	SNAI2	snail family transcriptional repressor 2 [Source:HGNC Symbol;Acc:HGNC:11094]	Environmental Information Processing;Cellular Processes	Signal transduction;Cellular community - eukaryotes	ko04390//Hippo signaling pathway;ko04520//Adherens junction	K05706;K05706	GO:0000785//chromatin;GO:0005634//nucleus;GO:0005654//nucleoplasm;GO:0005737//cytoplasm	GO:0000977//RNA polymerase II regulatory region sequence-specific DNA binding;GO:0000978//RNA polymerase II proximal promoter sequence-specific DNA binding;GO:0000981//DNA-binding transcription factor activity, RNA polymerase II-specific;GO:0001227//DNA-binding transcription repressor activity, RNA polymerase II-specific;GO:0003677//DNA binding;GO:0005515//protein binding;GO:0043565//sequence-spe…	GO:0000122//negative regulation of transcription by RNA polymerase II;GO:0001649//osteoblast differentiation;GO:0001837//epithelial to mesenchymal transition;GO:0003180//aortic valve morphogenesis;GO:0003198//epithelial to mesenchymal transition involved in endocardial cushion formation;GO:0003273//cell migration involved in endocardial cushion formation;GO:0006355//regulation of transcription, D…
ENSG00000187098	11574	12206	11887	4104	3321	3097	212.07	210.31	210.78	56.76	57.01	59.58	211.053	57.7833	-1.86888	0	0	MITF	melanocyte inducing transcription factor [Source:HGNC Symbol;Acc:HGNC:7105]	Human Diseases;Human Diseases;Organismal Systems;Organismal Systems;Human Diseases;Cellular Processes	Cancers;Cancers;Development;Endocrine system;Cancers;Transport and catabolism	ko05200//Pathways in cancer;ko05202//Transcriptional misregulation in cancers;ko04380//Osteoclast differentiation;ko04916//Melanogenesis;ko05218//Melanoma;ko04137//Mitophagy - animal	K09455;K09455;K09455;K09455;K09455;K09455	GO:0000785//chromatin;GO:0005634//nucleus;GO:0005654//nucleoplasm;GO:0005737//cytoplasm;GO:0032991//protein-containing complex	GO:0000978//RNA polymerase II proximal promoter sequence-specific DNA binding;GO:0000981//DNA-binding transcription factor activity, RNA polymerase II-specific;GO:0001227//DNA-binding transcription repressor activity, RNA polymerase II-specific;GO:0001228//DNA-binding transcription activator activity, RNA polymerase II-specific;GO:0003677//DNA binding;GO:0003682//chromatin binding;GO:0003700//DNA…	GO:0000122//negative regulation of transcription by RNA polymerase II;GO:0006351//transcription, DNA-templated;GO:0006355//regulation of transcription, DNA-templated;GO:0006357//regulation of transcription by RNA polymerase II;GO:0007275//multicellular organism development;GO:0010468//regulation of gene expression;GO:0010628//positive regulation of gene expression;GO:0016055//Wnt signaling pathwa…
ENSG00000116031	11	7	10	6	2	1	0.35	0.21	0.31	0.15	0.06	0.03	0.29	0.08	-1.85798	0.0362839	0.0799921	CD207	CD207 molecule [Source:HGNC Symbol;Acc:HGNC:17935]	-	-	-	-	GO:0005886//plasma membrane;GO:0016020//membrane;GO:0016021//integral component of membrane;GO:0030139//endocytic vesicle;GO:0030669//clathrin-coated endocytic vesicle membrane;GO:0031901//early endosome membrane	GO:0005515//protein binding;GO:0005537//mannose binding;GO:0030246//carbohydrate binding	GO:0002479//antigen processing and presentation of exogenous peptide antigen via MHC class I, TAP-dependent;GO:0006898//receptor-mediated endocytosis;GO:0051607//defense response to virus
ENSG00000108381	81	72	68	35	24	12	1.5	1.95	1.13	0.47	0.46	0.34	1.52667	0.423333	-1.85052	1.99016e-08	1.10474e-07	ASPA	aspartoacylase [Source:HGNC Symbol;Acc:HGNC:756]	Metabolism;Metabolism;Metabolism	Global and overview maps;Amino acid metabolism;Amino acid metabolism	ko01100//Metabolic pathways;ko00250//Alanine, aspartate and glutamate metabolism;ko00340//Histidine metabolism	K01437;K01437;K01437	GO:0005634//nucleus;GO:0005737//cytoplasm;GO:0005829//cytosol	GO:0004046//aminoacylase activity;GO:0005515//protein binding;GO:0016787//hydrolase activity;GO:0016788//hydrolase activity, acting on ester bonds;GO:0016811//hydrolase activity, acting on carbon-nitrogen (but not peptide) bonds, in linear amides;GO:0019807//aspartoacylase activity;GO:0042802//identical protein binding;GO:0046872//metal ion binding	GO:0006533//aspartate catabolic process;GO:0009066//aspartate family amino acid metabolic process;GO:0022010//central nervous system myelination;GO:0048714//positive regulation of oligodendrocyte differentiation
ENSG00000165240	2483	2209	2500	811	629	580	19.72	16.42	18.81	4.9	4.71	5.72	18.3167	5.11	-1.84176	1.74332e-169	2.55754e-167	ATP7A	ATPase copper transporting alpha [Source:HGNC Symbol;Acc:HGNC:869]	Human Diseases	Drug resistance	ko01524//Platinum drug resistance	K17686	GO:0005634//nucleus;GO:0005737//cytoplasm;GO:0005768//endosome;GO:0005770//late endosome;GO:0005783//endoplasmic reticulum;GO:0005794//Golgi apparatus;GO:0005802//trans-Golgi network;GO:0005829//cytosol;GO:0005886//plasma membrane;GO:0005902//microvillus;GO:0014069//postsynaptic density;GO:0016020//membrane;GO:0016021//integral component of membrane;GO:0016323//basolateral plasma membrane;GO:0016…	GO:0000166//nucleotide binding;GO:0005375//copper ion transmembrane transporter activity;GO:0005507//copper ion binding;GO:0005515//protein binding;GO:0005524//ATP binding;GO:0016532//superoxide dismutase copper chaperone activity;GO:0016887//ATPase activity;GO:0019829//cation-transporting ATPase activity;GO:0031267//small GTPase binding;GO:0032767//copper-dependent protein binding;GO:0043682//co…	GO:0001568//blood vessel development;GO:0001701//in utero embryonic development;GO:0001889//liver development;GO:0001974//blood vessel remodeling;GO:0002082//regulation of oxidative phosphorylation;GO:0006568//tryptophan metabolic process;GO:0006584//catecholamine metabolic process;GO:0006811//ion transport;GO:0006812//cation transport;GO:0006825//copper ion transport;GO:0006878//cellular copper …
ENSG00000166394	135	125	122	49	28	37	7.42	6.72	6.97	2.3	1.53	2.14	7.03667	1.99	-1.82212	2.91485e-15	2.62576e-14	CYB5R2	cytochrome b5 reductase 2 [Source:HGNC Symbol;Acc:HGNC:24376]	Metabolism	Carbohydrate metabolism	ko00520//Amino sugar and nucleotide sugar metabolism	K00326	GO:0005634//nucleus;GO:0005789//endoplasmic reticulum membrane;GO:0016020//membrane;GO:0016021//integral component of membrane	GO:0004128//cytochrome-b5 reductase activity, acting on NAD(P)H;GO:0005515//protein binding;GO:0016491//oxidoreductase activity;GO:0071949//FAD binding	GO:0006629//lipid metabolic process;GO:0006694//steroid biosynthetic process;GO:0008202//steroid metabolic process;GO:0015701//bicarbonate transport;GO:0016126//sterol biosynthetic process;GO:0055114//oxidation-reduction process
ENSG00000183977	10	17	12	7	2	3	0.28	0.45	0.33	0.16	0.05	0.09	0.353333	0.1	-1.82103	0.0121075	0.0300601	PP2D1	protein phosphatase 2C like domain containing 1 [Source:HGNC Symbol;Acc:HGNC:28406]	-	-	-	-	-	GO:0004722//protein serine/threonine phosphatase activity;GO:0016791//phosphatase activity	GO:0006470//protein dephosphorylation
ENSG00000168481	855	814	863	311	268	259	19.76	19.29	21.65	5.15	5.06	7.02	20.2333	5.74333	-1.81677	1.14936e-73	5.47395e-72	LGI3	leucine rich repeat LGI family member 3 [Source:HGNC Symbol;Acc:HGNC:18711]	-	-	-	-	GO:0005576//extracellular region;GO:0008021//synaptic vesicle;GO:0030054//cell junction;GO:0031410//cytoplasmic vesicle;GO:0043005//neuron projection;GO:0045202//synapse	GO:0003824//catalytic activity;GO:0005515//protein binding	GO:0006887//exocytosis;GO:0017157//regulation of exocytosis
ENSG00000111728	339	421	390	136	114	114	12.11	13.8	15.41	4.29	3.66	3.78	13.7733	3.91	-1.81664	3.95745e-38	8.68157e-37	ST8SIA1	ST8 alpha-N-acetyl-neuraminide alpha-2,8-sialyltransferase 1 [Source:HGNC Symbol;Acc:HGNC:10869]	Metabolism;Metabolism;Metabolism;Metabolism	Global and overview maps;Glycan biosynthesis and metabolism;Glycan biosynthesis and metabolism;Glycan biosynthesis and metabolism	ko01100//Metabolic pathways;ko00601//Glycosphingolipid biosynthesis - lacto and neolacto series;ko00604//Glycosphingolipid biosynthesis - ganglio series;ko00603//Glycosphingolipid biosynthesis - globo and isoglobo series	K03371;K03371;K03371;K03371	GO:0000139//Golgi membrane;GO:0005794//Golgi apparatus;GO:0016020//membrane;GO:0016021//integral component of membrane	GO:0003828//alpha-N-acetylneuraminate alpha-2,8-sialyltransferase activity;GO:0005515//protein binding;GO:0008373//sialyltransferase activity;GO:0016740//transferase activity;GO:0016757//transferase activity, transferring glycosyl groups	GO:0005975//carbohydrate metabolic process;GO:0006486//protein glycosylation;GO:0006491//N-glycan processing;GO:0006629//lipid metabolic process;GO:0006665//sphingolipid metabolic process;GO:0006688//glycosphingolipid biosynthetic process;GO:0008284//positive regulation of cell proliferation;GO:0009311//oligosaccharide metabolic process;GO:0034605//cellular response to heat;GO:0097503//sialylation
ENSG00000196116	1895	2030	1951	678	554	554	30.85	30.83	31.08	8.47	8.7	9.25	30.92	8.80667	-1.81187	1.50596e-186	2.49943e-184	TDRD7	tudor domain containing 7 [Source:HGNC Symbol;Acc:HGNC:30831]	-	-	-	-	GO:0005737//cytoplasm;GO:0005759//mitochondrial matrix;GO:0033391//chromatoid body;GO:0035770//ribonucleoprotein granule	GO:0003723//RNA binding;GO:0003729//mRNA binding;GO:0005515//protein binding;GO:0047485//protein N-terminus binding	GO:0002089//lens morphogenesis in camera-type eye;GO:0007283//spermatogenesis;GO:0010608//posttranscriptional regulation of gene expression;GO:0030154//cell differentiation;GO:0070306//lens fiber cell differentiation
ENSG00000066382	69	86	64	18	19	24	1.76	2.03	1.47	0.38	0.42	0.7	1.75333	0.5	-1.8101	1.51864e-09	9.31072e-09	MPPED2	metallophosphoesterase domain containing 2 [Source:HGNC Symbol;Acc:HGNC:1180]	-	-	-	-	-	GO:0000166//nucleotide binding;GO:0005515//protein binding;GO:0008081//phosphoric diester hydrolase activity;GO:0016208//AMP binding;GO:0016787//hydrolase activity;GO:0019002//GMP binding;GO:0030145//manganese ion binding;GO:0046872//metal ion binding	-
ENSG00000118513	35	29	40	9	13	4	0.76	0.57	0.93	0.23	0.29	0.14	0.753333	0.22	-1.77578	1.09452e-05	4.48815e-05	MYB	MYB proto-oncogene, transcription factor [Source:HGNC Symbol;Acc:HGNC:7545]	Environmental Information Processing	Signal transduction	ko04151//PI3K-Akt signaling pathway	K09420	GO:0005634//nucleus;GO:0005654//nucleoplasm;GO:0005829//cytosol;GO:0016020//membrane;GO:0016021//integral component of membrane;GO:0016363//nuclear matrix	GO:0000978//RNA polymerase II proximal promoter sequence-specific DNA binding;GO:0000981//DNA-binding transcription factor activity, RNA polymerase II-specific;GO:0001228//DNA-binding transcription activator activity, RNA polymerase II-specific;GO:0003677//DNA binding;GO:0005515//protein binding	GO:0000122//negative regulation of transcription by RNA polymerase II;GO:0000278//mitotic cell cycle;GO:0001666//response to hypoxia;GO:0006338//chromatin remodeling;GO:0006355//regulation of transcription, DNA-templated;GO:0032967//positive regulation of collagen biosynthetic process;GO:0043525//positive regulation of neuron apoptotic process;GO:0045624//positive regulation of T-helper cell diff…
ENSG00000044524	3247	3554	3443	1194	1010	959	36.25	36.46	37	10.15	11.13	10.76	36.57	10.68	-1.77575	4.27489e-276	1.37727e-273	EPHA3	EPH receptor A3 [Source:HGNC Symbol;Acc:HGNC:3387]	Organismal Systems	Development	ko04360//Axon guidance	K05104	GO:0005576//extracellular region;GO:0005654//nucleoplasm;GO:0005769//early endosome;GO:0005829//cytosol;GO:0005886//plasma membrane;GO:0005887//integral component of plasma membrane;GO:0015629//actin cytoskeleton;GO:0016020//membrane;GO:0016021//integral component of membrane;GO:0031965//nuclear membrane;GO:0043005//neuron projection;GO:0043235//receptor complex	GO:0000166//nucleotide binding;GO:0004672//protein kinase activity;GO:0004713//protein tyrosine kinase activity;GO:0004714//transmembrane receptor protein tyrosine kinase activity;GO:0005003//ephrin receptor activity;GO:0005004//GPI-linked ephrin receptor activity;GO:0005005//transmembrane-ephrin receptor activity;GO:0005515//protein binding;GO:0005524//ATP binding;GO:0016301//kinase activity;GO:…	GO:0006468//protein phosphorylation;GO:0007155//cell adhesion;GO:0007169//transmembrane receptor protein tyrosine kinase signaling pathway;GO:0007275//multicellular organism development;GO:0007411//axon guidance;GO:0010717//regulation of epithelial to mesenchymal transition;GO:0010976//positive regulation of neuron projection development;GO:0016310//phosphorylation;GO:0016477//cell migration;GO:0…
ENSG00000197971	3044	3313	3330	1193	898	919	94.72	92	96.18	28.32	25.62	28.91	94.3	27.6167	-1.77172	7.19306e-255	2.07349e-252	MBP	myelin basic protein [Source:HGNC Symbol;Acc:HGNC:6925]	-	-	-	-	GO:0005634//nucleus;GO:0005829//cytosol;GO:0005886//plasma membrane;GO:0009986//cell surface;GO:0016020//membrane;GO:0032991//protein-containing complex;GO:0033269//internode region of axon;GO:0042995//cell projection;GO:0043025//neuronal cell body;GO:0043209//myelin sheath;GO:0043218//compact myelin;GO:0045202//synapse;GO:0071944//cell periphery	GO:0002020//protease binding;GO:0005515//protein binding;GO:0005516//calmodulin binding;GO:0019911//structural constituent of myelin sheath	GO:0000165//MAPK cascade;GO:0006955//immune response;GO:0007268//chemical synaptic transmission;GO:0007399//nervous system development;GO:0007417//central nervous system development;GO:0007605//sensory perception of sound;GO:0008366//axon ensheathment;GO:0009636//response to toxic substance;GO:0021762//substantia nigra development;GO:0032755//positive regulation of interleukin-6 production;GO:003…
ENSG00000154511	366	433	421	149	102	125	9.64	10.44	10.15	2.96	2.33	3.62	10.0767	2.97	-1.76248	1.17103e-40	2.75663e-39	DIPK1A	divergent protein kinase domain 1A [Source:HGNC Symbol;Acc:HGNC:32213]	-	-	-	-	GO:0005783//endoplasmic reticulum;GO:0005789//endoplasmic reticulum membrane;GO:0016020//membrane;GO:0016021//integral component of membrane	GO:0005515//protein binding	-
ENSG00000148483	14	17	21	6	9	2	0.15	0.17	0.22	0.05	0.09	0.02	0.18	0.0533333	-1.75489	0.0065881	0.017381	TMEM236	transmembrane protein 236 [Source:HGNC Symbol;Acc:HGNC:23473]	-	-	-	-	GO:0016020//membrane;GO:0016021//integral component of membrane	GO:0005515//protein binding	-
ENSG00000065371	183	182	188	67	60	51	10.53	9.98	10.62	2.92	3.36	2.99	10.3767	3.09	-1.74766	3.07735e-20	3.57342e-19	ROPN1	rhophilin associated tail protein 1 [Source:HGNC Symbol;Acc:HGNC:17692]	-	-	-	-	GO:0005634//nucleus;GO:0005737//cytoplasm;GO:0005929//cilium;GO:0031514//motile cilium;GO:0042995//cell projection	GO:0005515//protein binding;GO:0042802//identical protein binding	GO:0001932//regulation of protein phosphorylation;GO:0030317//flagellated sperm motility;GO:0044782//cilium organization;GO:0048240//sperm capacitation;GO:0061512//protein localization to cilium
ENSG00000053108	21	25	20	7	1	3	0.43	0.74	0.44	0.33	0.08	0.07	0.536667	0.16	-1.74595	3.37977e-05	0.000130267	FSTL4	follistatin like 4 [Source:HGNC Symbol;Acc:HGNC:21389]	-	-	-	-	GO:0005576//extracellular region;GO:0030141//secretory granule	GO:0005509//calcium ion binding;GO:0005515//protein binding;GO:0046872//metal ion binding;GO:0048403//brain-derived neurotrophic factor binding	GO:0007275//multicellular organism development;GO:0030154//cell differentiation;GO:0031549//negative regulation of brain-derived neurotrophic factor receptor signaling pathway;GO:0048670//regulation of collateral sprouting;GO:0048671//negative regulation of collateral sprouting;GO:0061000//negative regulation of dendritic spine development
ENSG00000089041	678	726	719	235	210	212	8.96	9.71	10.22	2.84	2.81	3.04	9.63	2.89667	-1.73314	3.34041e-69	1.46363e-67	P2RX7	purinergic receptor P2X 7 [Source:HGNC Symbol;Acc:HGNC:8537]	Environmental Information Processing;Environmental Information Processing;Organismal Systems	Signaling molecules and interaction;Signal transduction;Immune system	ko04080//Neuroactive ligand-receptor interaction;ko04020//Calcium signaling pathway;ko04621//NOD-like receptor signaling pathway	K05220;K05220;K05220	GO:0005639//integral component of nuclear inner membrane;GO:0005737//cytoplasm;GO:0005886//plasma membrane;GO:0005887//integral component of plasma membrane;GO:0016020//membrane;GO:0016021//integral component of membrane;GO:0032059//bleb;GO:0098794//postsynapse	GO:0001530//lipopolysaccharide binding;GO:0001614//purinergic nucleotide receptor activity;GO:0004931//extracellularly ATP-gated cation channel activity;GO:0005102//signaling receptor binding;GO:0005216//ion channel activity;GO:0005515//protein binding;GO:0005524//ATP binding;GO:0042802//identical protein binding	GO:0002028//regulation of sodium ion transport;GO:0002931//response to ischemia;GO:0006811//ion transport;GO:0007166//cell surface receptor signaling pathway;GO:0007596//blood coagulation;GO:0010524//positive regulation of calcium ion transport into cytosol;GO:0010628//positive regulation of gene expression;GO:0017121//phospholipid scrambling;GO:0019233//sensory perception of pain;GO:0030501//pos…
ENSG00000136960	155	164	188	74	54	44	4.05	4.21	4.73	1.4	1.49	1.02	4.33	1.30333	-1.73216	6.08272e-17	5.97401e-16	ENPP2	ectonucleotide pyrophosphatase/phosphodiesterase 2 [Source:HGNC Symbol;Acc:HGNC:3357]	Metabolism	Lipid metabolism	ko00565//Ether lipid metabolism	K01122	GO:0005576//extracellular region;GO:0005615//extracellular space;GO:0005886//plasma membrane;GO:0016020//membrane;GO:0016021//integral component of membrane	GO:0003676//nucleic acid binding;GO:0003824//catalytic activity;GO:0004528//phosphodiesterase I activity;GO:0004551//nucleotide diphosphatase activity;GO:0004622//lysophospholipase activity;GO:0005044//scavenger receptor activity;GO:0005509//calcium ion binding;GO:0008134//transcription factor binding;GO:0008270//zinc ion binding;GO:0016787//hydrolase activity;GO:0030247//polysaccharide binding;G…	GO:0006629//lipid metabolic process;GO:0006644//phospholipid metabolic process;GO:0006897//endocytosis;GO:0006935//chemotaxis;GO:0006955//immune response;GO:0009395//phospholipid catabolic process;GO:0010634//positive regulation of epithelial cell migration;GO:0016042//lipid catabolic process;GO:0030149//sphingolipid catabolic process;GO:0030334//regulation of cell migration;GO:0034638//phosphati…
ENSG00000007062	78	72	75	20	28	31	1.33	1.21	1.59	0.24	0.45	0.56	1.37667	0.416667	-1.72421	1.89405e-07	9.53173e-07	PROM1	prominin 1 [Source:HGNC Symbol;Acc:HGNC:9454]	Human Diseases	Cancers	ko05202//Transcriptional misregulation in cancers	K06532	GO:0001750//photoreceptor outer segment;GO:0005615//extracellular space;GO:0005783//endoplasmic reticulum;GO:0005793//endoplasmic reticulum-Golgi intermediate compartment;GO:0005886//plasma membrane;GO:0005887//integral component of plasma membrane;GO:0005902//microvillus;GO:0005929//cilium;GO:0009986//cell surface;GO:0016020//membrane;GO:0016021//integral component of membrane;GO:0016324//apical…	GO:0005515//protein binding;GO:0015485//cholesterol binding;GO:0042805//actinin binding;GO:0045296//cadherin binding	GO:0010842//retina layer formation;GO:0045494//photoreceptor cell maintenance;GO:0060042//retina morphogenesis in camera-type eye;GO:0060219//camera-type eye photoreceptor cell differentiation;GO:0072112//glomerular visceral epithelial cell differentiation;GO:0072139//glomerular parietal epithelial cell differentiation;GO:2000768//positive regulation of nephron tubule epithelial cell differentiat…
ENSG00000170271	292	337	324	121	102	94	6.69	7.41	7.92	2.2	2.28	2.21	7.34	2.23	-1.71874	6.72012e-32	1.22551e-30	FAXDC2	fatty acid hydroxylase domain containing 2 [Source:HGNC Symbol;Acc:HGNC:1334]	-	-	-	-	GO:0005737//cytoplasm;GO:0005789//endoplasmic reticulum membrane;GO:0016020//membrane;GO:0016021//integral component of membrane	GO:0000254//C-4 methylsterol oxidase activity;GO:0005506//iron ion binding;GO:0005515//protein binding;GO:0016491//oxidoreductase activity	GO:0001934//positive regulation of protein phosphorylation;GO:0008610//lipid biosynthetic process;GO:0016126//sterol biosynthetic process;GO:0045654//positive regulation of megakaryocyte differentiation;GO:0055114//oxidation-reduction process
ENSG00000158516	14	12	13	2	4	6	0.63	0.51	0.57	0.07	0.17	0.28	0.57	0.173333	-1.71741	0.0144656	0.035202	CPA2	carboxypeptidase A2 [Source:HGNC Symbol;Acc:HGNC:2297]	Organismal Systems;Organismal Systems	Digestive system;Digestive system	ko04972//Pancreatic secretion;ko04974//Protein digestion and absorption	K01298;K01298	GO:0005576//extracellular region;GO:0005615//extracellular space;GO:0005773//vacuole	GO:0004180//carboxypeptidase activity;GO:0004181//metallocarboxypeptidase activity;GO:0008233//peptidase activity;GO:0008237//metallopeptidase activity;GO:0008270//zinc ion binding;GO:0016787//hydrolase activity;GO:0046872//metal ion binding	GO:0006508//proteolysis;GO:0007039//protein catabolic process in the vacuole
ENSG00000121075	11	15	7	2	3	3	0.25	0.27	0.17	0.1	0.05	0.06	0.23	0.07	-1.71621	0.0103704	0.0261745	TBX4	T-box transcription factor 4 [Source:HGNC Symbol;Acc:HGNC:11603]	-	-	-	-	GO:0000785//chromatin;GO:0005634//nucleus	GO:0000978//RNA polymerase II proximal promoter sequence-specific DNA binding;GO:0000981//DNA-binding transcription factor activity, RNA polymerase II-specific;GO:0003677//DNA binding;GO:0003700//DNA-binding transcription factor activity	GO:0001525//angiogenesis;GO:0001708//cell fate specification;GO:0002009//morphogenesis of an epithelium;GO:0006355//regulation of transcription, DNA-templated;GO:0006357//regulation of transcription by RNA polymerase II;GO:0007275//multicellular organism development;GO:0030324//lung development;GO:0030326//embryonic limb morphogenesis;GO:0035108//limb morphogenesis;GO:0035116//embryonic hindlimb …
ENSG00000125245	13	9	12	4	4	3	0.55	0.36	0.5	0.13	0.17	0.13	0.47	0.143333	-1.71329	0.0210515	0.0494564	GPR18	G protein-coupled receptor 18 [Source:HGNC Symbol;Acc:HGNC:4472]	-	-	-	-	GO:0005886//plasma membrane;GO:0005887//integral component of plasma membrane;GO:0016020//membrane;GO:0016021//integral component of membrane;GO:0030659//cytoplasmic vesicle membrane;GO:0031410//cytoplasmic vesicle	GO:0004930//G protein-coupled receptor activity	GO:0002300//CD8-positive, alpha-beta intraepithelial T cell differentiation;GO:0002305//CD8-positive, gamma-delta intraepithelial T cell differentiation;GO:0002689//negative regulation of leukocyte chemotaxis;GO:0007165//signal transduction;GO:0007186//G protein-coupled receptor signaling pathway;GO:0032720//negative regulation of tumor necrosis factor production;GO:0035025//positive regulation o…
ENSG00000278139	23	25	27	15	11	0	0.88	0.91	1.02	0.45	0.41	0	0.936667	0.286667	-1.70816	0.00352085	0.00984531	P3R3URF-PIK3R3	P3R3URF-PIK3R3 readthrough [Source:HGNC Symbol;Acc:HGNC:54999]	Human Diseases;Human Diseases;Environmental Information Processing;Human Diseases;Human Diseases;Human Diseases;Human Diseases;Environmental Information Processing;Human Diseases;Human Diseases;Environmental Information Processing;Environmental Information Processing;Human Diseases;Environmental Information Processing;Cellular Processes;Human Diseases;Human Diseases;Cellular Processes;Organismal …	Infectious diseases;Cancers;Signal transduction;Neurodegenerative diseases;Infectious diseases;Infectious diseases;Infectious diseases;Signal transduction;Infectious diseases;Infectious diseases;Signal transduction;Signal transduction;Infectious disease: viral;Signal transduction;Cell motility;Cancers;Cancers;Cellular community - eukaryotes;Immune system;Infectious diseases;Immune system;Developm…	ko05168//Herpes simplex infection;ko05200//Pathways in cancer;ko04151//PI3K-Akt signaling pathway;ko05010//Alzheimer disease;ko05165//Human papillomavirus infection;ko05169//Epstein-Barr virus infection;ko05131//Shigellosis;ko04014//Ras signaling pathway;ko05163//Human cytomegalovirus infection;ko05166//HTLV-I infection;ko04072//Phospholipase D signaling pathway;ko04015//Rap1 signaling pathway;ko…	K02649;K02649;K02649;K02649;K02649;K02649;K02649;K02649;K02649;K02649;K02649;K02649;K02649;K02649;K02649;K02649;K02649;K02649;K02649;K02649;K02649;K02649;K02649;K02649;K02649;K02649;K02649;K02649;K02649;K02649;K02649;K02649;K02649;K02649;K02649;K02649;K02649;K02649;K02649;K02649;K02649;K02649;K02649;K02649;K02649;K02649;K02649;K02649;K02649;K02649;K02649;K02649;K02649;K02649;K02649;K02649;K02649;…	-	-	-
ENSG00000145703	646	678	671	233	230	187	16.9	16.24	16.9	4.65	5.81	4.89	16.68	5.11667	-1.70484	5.49404e-60	2.06574e-58	IQGAP2	IQ motif containing GTPase activating protein 2 [Source:HGNC Symbol;Acc:HGNC:6111]	Cellular Processes	Cell motility	ko04810//Regulation of actin cytoskeleton	K05767	GO:0005737//cytoplasm;GO:0005829//cytosol;GO:0005874//microtubule;GO:0005886//plasma membrane;GO:0005902//microvillus;GO:0009986//cell surface;GO:0015629//actin cytoskeleton;GO:0030027//lamellipodium;GO:0030175//filopodium;GO:0030667//secretory granule membrane;GO:0070062//extracellular exosome	GO:0003779//actin binding;GO:0005095//GTPase inhibitor activity;GO:0005096//GTPase activator activity;GO:0005515//protein binding;GO:0005516//calmodulin binding;GO:0005547//phosphatidylinositol-3,4,5-trisphosphate binding;GO:0031267//small GTPase binding;GO:0051015//actin filament binding;GO:0071933//Arp2/3 complex binding	GO:0007165//signal transduction;GO:0032956//regulation of actin cytoskeleton organization;GO:0034260//negative regulation of GTPase activity;GO:0034314//Arp2/3 complex-mediated actin nucleation;GO:0043087//regulation of GTPase activity;GO:0043312//neutrophil degranulation;GO:0043547//positive regulation of GTPase activity;GO:0070493//thrombin-activated receptor signaling pathway;GO:2000249//regul…
ENSG00000103154	28	28	30	14	17	8	0.92	1.5	1.91	0.59	0.48	0.26	1.44333	0.443333	-1.70294	0.00547167	0.0146712	NECAB2	N-terminal EF-hand calcium binding protein 2 [Source:HGNC Symbol;Acc:HGNC:23746]	-	-	-	-	GO:0005737//cytoplasm;GO:0005886//plasma membrane;GO:0016020//membrane;GO:0030424//axon;GO:0030425//dendrite;GO:0042995//cell projection	GO:0005509//calcium ion binding;GO:0005515//protein binding;GO:0031687//A2A adenosine receptor binding;GO:0031802//type 5 metabotropic glutamate receptor binding;GO:0042802//identical protein binding;GO:0046872//metal ion binding	GO:0042984//regulation of amyloid precursor protein biosynthetic process;GO:0060168//positive regulation of adenosine receptor signaling pathway;GO:0070374//positive regulation of ERK1 and ERK2 cascade;GO:1900451//positive regulation of glutamate receptor signaling pathway;GO:1904021//negative regulation of G protein-coupled receptor internalization;GO:1905477//positive regulation of protein loca…
ENSG00000115423	19	13	24	8	6	5	0.09	0.06	0.11	0.03	0.03	0.02	0.0866667	0.0266667	-1.70044	0.00463006	0.0126142	DNAH6	dynein axonemal heavy chain 6 [Source:HGNC Symbol;Acc:HGNC:2951]	Human Diseases	Neurodegenerative diseases	ko05016//Huntington disease	K10408	GO:0005737//cytoplasm;GO:0005856//cytoskeleton;GO:0005858//axonemal dynein complex;GO:0005874//microtubule;GO:0005929//cilium;GO:0030286//dynein complex;GO:0042995//cell projection	GO:0000166//nucleotide binding;GO:0003777//microtubule motor activity;GO:0005524//ATP binding;GO:0008569//ATP-dependent microtubule motor activity, minus-end-directed;GO:0016887//ATPase activity;GO:0045505//dynein intermediate chain binding;GO:0051959//dynein light intermediate chain binding	GO:0007018//microtubule-based movement;GO:0060285//cilium-dependent cell motility
ENSG00000140285	174	197	189	94	68	59	5.67	6.66	5.64	2.19	1.98	1.37	5.99	1.84667	-1.69763	6.89303e-16	6.42789e-15	FGF7	fibroblast growth factor 7 [Source:HGNC Symbol;Acc:HGNC:3685]	Human Diseases;Environmental Information Processing;Environmental Information Processing;Environmental Information Processing;Environmental Information Processing;Cellular Processes;Human Diseases;Human Diseases;Human Diseases	Cancers;Signal transduction;Signal transduction;Signal transduction;Signal transduction;Cell motility;Cancers;Cancers;Cancers	ko05200//Pathways in cancer;ko04151//PI3K-Akt signaling pathway;ko04010//MAPK signaling pathway;ko04014//Ras signaling pathway;ko04015//Rap1 signaling pathway;ko04810//Regulation of actin cytoskeleton;ko05224//Breast cancer;ko05226//Gastric cancer;ko05218//Melanoma	K04358;K04358;K04358;K04358;K04358;K04358;K04358;K04358;K04358	GO:0005576//extracellular region;GO:0005615//extracellular space;GO:0005737//cytoplasm;GO:0005794//Golgi apparatus	GO:0005104//fibroblast growth factor receptor binding;GO:0005111//type 2 fibroblast growth factor receptor binding;GO:0005515//protein binding;GO:0008083//growth factor activity;GO:0008201//heparin binding;GO:0042056//chemoattractant activity	GO:0000165//MAPK cascade;GO:0001934//positive regulation of protein phosphorylation;GO:0007165//signal transduction;GO:0008284//positive regulation of cell proliferation;GO:0008543//fibroblast growth factor receptor signaling pathway;GO:0008544//epidermis development;GO:0009611//response to wounding;GO:0009887//animal organ morphogenesis;GO:0010463//mesenchymal cell proliferation;GO:0010628//posi…
ENSG00000258311	67	95	66	32	37	31	2.05	2.94	1.14	0.53	0.8	0.56	2.04333	0.63	-1.6975	8.08841e-06	3.36713e-05	-	novel protein	-	-	-	-	GO:0005758//mitochondrial intermembrane space;GO:0005765//lysosomal membrane;GO:0031083//BLOC-1 complex	-	-
ENSG00000104490	659	701	660	219	169	184	13	14.32	13.13	3.79	4.17	4.53	13.4833	4.16333	-1.69537	2.24955e-76	1.1373e-74	NCALD	neurocalcin delta [Source:HGNC Symbol;Acc:HGNC:7655]	Organismal Systems	Sensory system	ko04740//Olfactory transduction	K19695	GO:0005829//cytosol;GO:0030130//clathrin coat of trans-Golgi network vesicle	GO:0003779//actin binding;GO:0005509//calcium ion binding;GO:0005515//protein binding;GO:0015631//tubulin binding;GO:0030276//clathrin binding;GO:0043014//alpha-tubulin binding;GO:0046872//metal ion binding	GO:0003073//regulation of systemic arterial blood pressure;GO:0016192//vesicle-mediated transport;GO:0019722//calcium-mediated signaling
ENSG00000151224	8	20	12	5	3	5	0.14	0.33	0.21	0.07	0.05	0.09	0.226667	0.07	-1.69515	0.016455	0.0396324	MAT1A	methionine adenosyltransferase 1A [Source:HGNC Symbol;Acc:HGNC:6903]	Metabolism;Metabolism;Metabolism	Global and overview maps;Global and overview maps;Amino acid metabolism	ko01100//Metabolic pathways;ko01230//Biosynthesis of amino acids;ko00270//Cysteine and methionine metabolism	K00789;K00789;K00789	GO:0005829//cytosol	GO:0000166//nucleotide binding;GO:0004478//methionine adenosyltransferase activity;GO:0005515//protein binding;GO:0005524//ATP binding;GO:0016740//transferase activity;GO:0042802//identical protein binding;GO:0046872//metal ion binding	GO:0000096//sulfur amino acid metabolic process;GO:0001887//selenium compound metabolic process;GO:0006556//S-adenosylmethionine biosynthetic process;GO:0006730//one-carbon metabolic process;GO:0009087//methionine catabolic process;GO:0032259//methylation;GO:0051289//protein homotetramerization
ENSG00000115525	577	589	590	199	171	202	14.38	13.45	13.95	3.88	3.85	5.2	13.9267	4.31	-1.69209	1.15352e-49	3.4905e-48	ST3GAL5	ST3 beta-galactoside alpha-2,3-sialyltransferase 5 [Source:HGNC Symbol;Acc:HGNC:10872]	Metabolism;Metabolism	Global and overview maps;Glycan biosynthesis and metabolism	ko01100//Metabolic pathways;ko00604//Glycosphingolipid biosynthesis - ganglio series	K03370;K03370	GO:0000139//Golgi membrane;GO:0005794//Golgi apparatus;GO:0005887//integral component of plasma membrane;GO:0016020//membrane;GO:0016021//integral component of membrane	GO:0004513//neolactotetraosylceramide alpha-2,3-sialyltransferase activity;GO:0008373//sialyltransferase activity;GO:0016740//transferase activity;GO:0016757//transferase activity, transferring glycosyl groups;GO:0047291//lactosylceramide alpha-2,3-sialyltransferase activity	GO:0001574//ganglioside biosynthetic process;GO:0005975//carbohydrate metabolic process;GO:0006486//protein glycosylation;GO:0006688//glycosphingolipid biosynthetic process;GO:0097503//sialylation
ENSG00000111907	2010	1851	2064	803	612	606	111.86	97.84	115.37	34.01	32.43	34.22	108.357	33.5533	-1.69126	1.12399e-127	1.11255e-125	TPD52L1	TPD52 like 1 [Source:HGNC Symbol;Acc:HGNC:12006]	-	-	-	-	GO:0005737//cytoplasm;GO:0048471//perinuclear region of cytoplasm	GO:0005515//protein binding;GO:0042802//identical protein binding;GO:0042803//protein homodimerization activity	GO:0000086//G2/M transition of mitotic cell cycle;GO:0043406//positive regulation of MAP kinase activity;GO:0046330//positive regulation of JNK cascade;GO:2001235//positive regulation of apoptotic signaling pathway
ENSG00000198133	840	983	1026	380	293	281	12.6	13.75	15.12	4.27	4.26	4.34	13.8233	4.29	-1.68806	2.60727e-75	1.27881e-73	TMEM229B	transmembrane protein 229B [Source:HGNC Symbol;Acc:HGNC:20130]	-	-	-	-	GO:0016020//membrane;GO:0016021//integral component of membrane	GO:0005515//protein binding	GO:0009617//response to bacterium
ENSG00000033327	4021	4379	4242	1640	1279	1263	41.34	42.01	42.78	13.27	12.74	13.19	42.0433	13.0667	-1.68599	0	0	GAB2	GRB2 associated binding protein 2 [Source:HGNC Symbol;Acc:HGNC:14458]	Environmental Information Processing;Environmental Information Processing;Organismal Systems;Organismal Systems;Organismal Systems;Environmental Information Processing;Human Diseases	Signal transduction;Signal transduction;Immune system;Immune system;Development;Signal transduction;Cancers	ko04014//Ras signaling pathway;ko04072//Phospholipase D signaling pathway;ko04666//Fc gamma R-mediated phagocytosis;ko04664//Fc epsilon RI signaling pathway;ko04380//Osteoclast differentiation;ko04071//Sphingolipid signaling pathway;ko05220//Chronic myeloid leukemia	K08091;K08091;K08091;K08091;K08091;K08091;K08091	GO:0005737//cytoplasm;GO:0005829//cytosol;GO:0005886//plasma membrane;GO:0016020//membrane	GO:0005068//transmembrane receptor protein tyrosine kinase adaptor activity;GO:0005515//protein binding;GO:0005547//phosphatidylinositol-3,4,5-trisphosphate binding;GO:0043325//phosphatidylinositol-3,4-bisphosphate binding	GO:0007169//transmembrane receptor protein tyrosine kinase signaling pathway;GO:0007411//axon guidance;GO:0008284//positive regulation of cell proliferation;GO:0019221//cytokine-mediated signaling pathway;GO:0030316//osteoclast differentiation;GO:0038095//Fc-epsilon receptor signaling pathway;GO:0043306//positive regulation of mast cell degranulation;GO:0048015//phosphatidylinositol-mediated sign…
ENSG00000077157	735	826	867	550	467	427	7.14	6.15	9.78	2.91	2.23	2.05	7.69	2.39667	-1.68195	5.81504e-23	7.7054e-22	PPP1R12B	protein phosphatase 1 regulatory subunit 12B [Source:HGNC Symbol;Acc:HGNC:7619]	Cellular Processes;Human Diseases;Cellular Processes;Organismal Systems;Organismal Systems	Cell motility;Cancers;Cellular community - eukaryotes;Endocrine system;Circulatory system	ko04810//Regulation of actin cytoskeleton;ko05205//Proteoglycans in cancer;ko04510//Focal adhesion;ko04921//Oxytocin signaling pathway;ko04270//Vascular smooth muscle contraction	K12329;K12329;K12329;K12329;K12329	GO:0005654//nucleoplasm;GO:0005737//cytoplasm;GO:0005829//cytosol;GO:0005856//cytoskeleton;GO:0030018//Z disc;GO:0031672//A band	GO:0004857//enzyme inhibitor activity;GO:0005515//protein binding;GO:0008047//enzyme activator activity;GO:0019208//phosphatase regulator activity;GO:0019901//protein kinase binding	GO:0000086//G2/M transition of mitotic cell cycle;GO:0006937//regulation of muscle contraction;GO:0007165//signal transduction;GO:0043086//negative regulation of catalytic activity;GO:0050790//regulation of catalytic activity
ENSG00000283900	20	20	8	12	0	6	0.68	0.65	0.27	0.31	0	0.19	0.533333	0.166667	-1.67807	0.0286405	0.064954	TPTEP2-CSNK1E	TPTEP2-CSNK1E readthrough [Source:HGNC Symbol;Acc:HGNC:53829]	Human Diseases;Environmental Information Processing;Environmental Information Processing;Environmental Information Processing;Environmental Information Processing;Organismal Systems;Environmental Information Processing	Neurodegenerative diseases;Signal transduction;Signal transduction;Signal transduction;Signal transduction;Environmental adaptation;Signal transduction	ko05010//Alzheimer disease;ko04310//Wnt signaling pathway;ko04390//Hippo signaling pathway;ko04068//FoxO signaling pathway;ko04340//Hedgehog signaling pathway;ko04710//Circadian rhythm;ko04392//Hippo signaling pathway - multiple species	K08960;K08960;K08960;K08960;K08960;K08960;K08960	-	GO:0000166//nucleotide binding;GO:0004672//protein kinase activity;GO:0004674//protein serine/threonine kinase activity;GO:0005524//ATP binding;GO:0016301//kinase activity	GO:0006468//protein phosphorylation;GO:0016310//phosphorylation
ENSG00000126803	912	983	940	376	275	302	21.84	21.77	21.95	6.8	6.28	7.41	21.8533	6.83	-1.6779	5.397e-85	3.0791e-83	HSPA2	heat shock protein family A (Hsp70) member 2 [Source:HGNC Symbol;Acc:HGNC:5235]	Environmental Information Processing;Cellular Processes;Genetic Information Processing;Human Diseases;Genetic Information Processing;Organismal Systems;Human Diseases;Organismal Systems;Organismal Systems;Human Diseases	Signal transduction;Transport and catabolism;Folding, sorting and degradation;Infectious diseases;Transcription;Endocrine system;Infectious diseases;Immune system;Aging;Infectious diseases	ko04010//MAPK signaling pathway;ko04144//Endocytosis;ko04141//Protein processing in endoplasmic reticulum;ko05162//Measles;ko03040//Spliceosome;ko04915//Estrogen signaling pathway;ko05145//Toxoplasmosis;ko04612//Antigen processing and presentation;ko04213//Longevity regulating pathway - multiple species;ko05134//Legionellosis	K03283;K03283;K03283;K03283;K03283;K03283;K03283;K03283;K03283;K03283	GO:0000795//synaptonemal complex;GO:0001673//male germ cell nucleus;GO:0005634//nucleus;GO:0005737//cytoplasm;GO:0005819//spindle;GO:0005829//cytosol;GO:0005856//cytoskeleton;GO:0005886//plasma membrane;GO:0009986//cell surface;GO:0016020//membrane;GO:0036128//CatSper complex;GO:0070062//extracellular exosome;GO:0072562//blood microparticle;GO:0072687//meiotic spindle	GO:0000166//nucleotide binding;GO:0005515//protein binding;GO:0005524//ATP binding;GO:0016887//ATPase activity;GO:0019899//enzyme binding;GO:0031072//heat shock protein binding;GO:0044183//protein binding involved in protein folding;GO:0048156//tau protein binding;GO:0051082//unfolded protein binding;GO:0051087//chaperone binding;GO:0051787//misfolded protein binding;GO:0051861//glycolipid bindin…	GO:0001934//positive regulation of protein phosphorylation;GO:0006986//response to unfolded protein;GO:0007140//male meiotic nuclear division;GO:0007141//male meiosis I;GO:0007283//spermatogenesis;GO:0007286//spermatid development;GO:0009408//response to heat;GO:0009409//response to cold;GO:0010971//positive regulation of G2/M transition of mitotic cell cycle;GO:0016192//vesicle-mediated transpor…
ENSG00000104413	1006	1022	1078	390	326	322	18.84	17.79	19.36	5.55	5.77	6.19	18.6633	5.83667	-1.67699	2.16969e-89	1.29637e-87	ESRP1	epithelial splicing regulatory protein 1 [Source:HGNC Symbol;Acc:HGNC:25966]	-	-	-	-	GO:0005634//nucleus;GO:0005654//nucleoplasm;GO:0016604//nuclear body;GO:1990904//ribonucleoprotein complex	GO:0003676//nucleic acid binding;GO:0003723//RNA binding;GO:0003729//mRNA binding;GO:0005515//protein binding	GO:0006397//mRNA processing;GO:0008380//RNA splicing;GO:0008543//fibroblast growth factor receptor signaling pathway;GO:0042669//regulation of inner ear auditory receptor cell fate specification;GO:0043484//regulation of RNA splicing
ENSG00000143772	2905	3303	3192	1273	926	905	29.59	31.29	31.94	10.28	9.3	9.45	30.94	9.67667	-1.67689	1.61476e-223	3.53762e-221	ITPKB	inositol-trisphosphate 3-kinase B [Source:HGNC Symbol;Acc:HGNC:6179]	Metabolism;Environmental Information Processing;Environmental Information Processing;Metabolism	Global and overview maps;Signal transduction;Signal transduction;Carbohydrate metabolism	ko01100//Metabolic pathways;ko04020//Calcium signaling pathway;ko04070//Phosphatidylinositol signaling system;ko00562//Inositol phosphate metabolism	K00911;K00911;K00911;K00911	GO:0005634//nucleus;GO:0005737//cytoplasm;GO:0005829//cytosol;GO:0016020//membrane	GO:0000166//nucleotide binding;GO:0000828//inositol hexakisphosphate kinase activity;GO:0005515//protein binding;GO:0005516//calmodulin binding;GO:0005524//ATP binding;GO:0008440//inositol-1,4,5-trisphosphate 3-kinase activity;GO:0016301//kinase activity;GO:0016740//transferase activity	GO:0000165//MAPK cascade;GO:0001932//regulation of protein phosphorylation;GO:0002262//myeloid cell homeostasis;GO:0007165//signal transduction;GO:0007166//cell surface receptor signaling pathway;GO:0016310//phosphorylation;GO:0030217//T cell differentiation;GO:0032957//inositol trisphosphate metabolic process;GO:0032958//inositol phosphate biosynthetic process;GO:0033030//negative regulation of …
ENSG00000134508	5626	5740	5890	2198	1635	1709	108.77	107.71	115.33	35.34	32.44	36.22	110.603	34.6667	-1.67377	0	0	CABLES1	Cdk5 and Abl enzyme substrate 1 [Source:HGNC Symbol;Acc:HGNC:25097]	-	-	-	-	GO:0005634//nucleus;GO:0005737//cytoplasm;GO:0005829//cytosol	GO:0005515//protein binding	GO:0007049//cell cycle;GO:0051301//cell division;GO:0051726//regulation of cell cycle
ENSG00000157470	476	558	487	174	147	121	12.66	14.71	13.38	3.85	5.38	3.58	13.5833	4.27	-1.66953	1.70624e-55	5.82852e-54	FAM81A	family with sequence similarity 81 member A [Source:HGNC Symbol;Acc:HGNC:28379]	-	-	-	-	-	GO:0005515//protein binding	-
ENSG00000136169	2392	2451	2471	918	751	692	39.85	35.65	38.83	11.97	11.93	12.1	38.11	12	-1.66714	1.58663e-210	3.21851e-208	SETDB2	SET domain bifurcated histone lysine methyltransferase 2 [Source:HGNC Symbol;Acc:HGNC:20263]	Metabolism;Metabolism	Global and overview maps;Amino acid metabolism	ko01100//Metabolic pathways;ko00310//Lysine degradation	K18494;K18494	GO:0005634//nucleus;GO:0005654//nucleoplasm;GO:0005694//chromosome;GO:0005829//cytosol	GO:0003677//DNA binding;GO:0005515//protein binding;GO:0008168//methyltransferase activity;GO:0008270//zinc ion binding;GO:0016740//transferase activity;GO:0018024//histone-lysine N-methyltransferase activity;GO:0046872//metal ion binding;GO:0046974//histone methyltransferase activity (H3-K9 specific)	GO:0000278//mitotic cell cycle;GO:0001947//heart looping;GO:0006325//chromatin organization;GO:0007049//cell cycle;GO:0007059//chromosome segregation;GO:0007275//multicellular organism development;GO:0010629//negative regulation of gene expression;GO:0032259//methylation;GO:0034968//histone lysine methylation;GO:0045892//negative regulation of transcription, DNA-templated;GO:0051301//cell divisio…
ENSG00000183690	5	22	16	3	6	5	0.09	0.38	0.29	0.04	0.11	0.09	0.253333	0.08	-1.66297	0.0206022	0.0485049	EFHC2	EF-hand domain containing 2 [Source:HGNC Symbol;Acc:HGNC:26233]	-	-	-	-	GO:0005874//microtubule;GO:0005930//axoneme;GO:0036064//ciliary basal body;GO:0072686//mitotic spindle	GO:0005509//calcium ion binding;GO:0005515//protein binding;GO:0043014//alpha-tubulin binding	GO:0000281//mitotic cytokinesis;GO:0007052//mitotic spindle organization;GO:0010975//regulation of neuron projection development;GO:0060285//cilium-dependent cell motility;GO:1990830//cellular response to leukemia inhibitory factor
ENSG00000186868	67	85	65	37	18	18	1.73	1.75	1.64	0.71	0.34	0.57	1.70667	0.54	-1.66015	4.15905e-08	2.23837e-07	MAPT	microtubule associated protein tau [Source:HGNC Symbol;Acc:HGNC:6893]	Human Diseases;Environmental Information Processing	Neurodegenerative diseases;Signal transduction	ko05010//Alzheimer disease;ko04010//MAPK signaling pathway	K04380;K04380	GO:0005576//extracellular region;GO:0005634//nucleus;GO:0005737//cytoplasm;GO:0005739//mitochondrion;GO:0005829//cytosol;GO:0005856//cytoskeleton;GO:0005874//microtubule;GO:0005886//plasma membrane;GO:0015630//microtubule cytoskeleton;GO:0016020//membrane;GO:0016607//nuclear speck;GO:0030424//axon;GO:0030425//dendrite;GO:0030426//growth cone;GO:0030673//axolemma;GO:0034399//nuclear periphery;GO:0…	GO:0003677//DNA binding;GO:0003680//AT DNA binding;GO:0003690//double-stranded DNA binding;GO:0003697//single-stranded DNA binding;GO:0003723//RNA binding;GO:0003779//actin binding;GO:0005515//protein binding;GO:0008017//microtubule binding;GO:0015631//tubulin binding;GO:0017124//SH3 domain binding;GO:0019899//enzyme binding;GO:0019901//protein kinase binding;GO:0030674//protein binding, bridging…	GO:0000226//microtubule cytoskeleton organization;GO:0001774//microglial cell activation;GO:0006475//internal protein amino acid acetylation;GO:0006919//activation of cysteine-type endopeptidase activity involved in apoptotic process;GO:0007267//cell-cell signaling;GO:0007416//synapse assembly;GO:0007611//learning or memory;GO:0007613//memory;GO:0010288//response to lead ion;GO:0010506//regulatio…
ENSG00000137727	181	183	172	61	44	53	1.82	1.72	1.69	0.56	0.43	0.67	1.74333	0.553333	-1.65563	2.33982e-21	2.85628e-20	ARHGAP20	Rho GTPase activating protein 20 [Source:HGNC Symbol;Acc:HGNC:18357]	-	-	-	-	GO:0005829//cytosol	GO:0005096//GTPase activator activity	GO:0007165//signal transduction;GO:0043547//positive regulation of GTPase activity;GO:0051056//regulation of small GTPase mediated signal transduction
ENSG00000110042	225	214	243	83	87	60	2.62	2	3.15	0.69	1.16	0.62	2.59	0.823333	-1.6534	4.10069e-21	4.95066e-20	DTX4	deltex E3 ubiquitin ligase 4 [Source:HGNC Symbol;Acc:HGNC:29151]	Environmental Information Processing	Signal transduction	ko04330//Notch signaling pathway	K06058	GO:0005654//nucleoplasm;GO:0005737//cytoplasm;GO:0005829//cytosol	GO:0008270//zinc ion binding;GO:0016740//transferase activity;GO:0046872//metal ion binding;GO:0061630//ubiquitin protein ligase activity	GO:0007219//Notch signaling pathway;GO:0016567//protein ubiquitination;GO:0032479//regulation of type I interferon production
ENSG00000102010	9	13	16	2	6	4	0.21	0.29	0.38	0.04	0.14	0.1	0.293333	0.0933333	-1.65208	0.0186026	0.044228	BMX	BMX non-receptor tyrosine kinase [Source:HGNC Symbol;Acc:HGNC:1079]	-	-	-	-	GO:0005654//nucleoplasm;GO:0005737//cytoplasm;GO:0005829//cytosol;GO:0005886//plasma membrane;GO:0032587//ruffle membrane	GO:0000166//nucleotide binding;GO:0004672//protein kinase activity;GO:0004713//protein tyrosine kinase activity;GO:0004714//transmembrane receptor protein tyrosine kinase activity;GO:0004715//non-membrane spanning protein tyrosine kinase activity;GO:0005515//protein binding;GO:0005524//ATP binding;GO:0016301//kinase activity;GO:0016740//transferase activity;GO:0046872//metal ion binding	GO:0002250//adaptive immune response;GO:0006468//protein phosphorylation;GO:0006661//phosphatidylinositol biosynthetic process;GO:0006915//apoptotic process;GO:0007155//cell adhesion;GO:0007165//signal transduction;GO:0007498//mesoderm development;GO:0016310//phosphorylation;GO:0035556//intracellular signal transduction;GO:0038083//peptidyl-tyrosine autophosphorylation;GO:0046777//protein autopho…
ENSG00000104833	420	500	475	174	138	124	15.41	13.84	14.24	4.41	5.33	4.12	14.4967	4.62	-1.64976	7.78e-48	2.23095e-46	TUBB4A	tubulin beta 4A class IVa [Source:HGNC Symbol;Acc:HGNC:20774]	Human Diseases;Human Diseases;Human Diseases;Cellular Processes;Cellular Processes	Neurodegenerative diseases;Neurodegenerative diseases;Infectious diseases;Transport and catabolism;Cellular community - eukaryotes	ko05010//Alzheimer disease;ko05016//Huntington disease;ko05130//Pathogenic Escherichia coli infection;ko04145//Phagosome;ko04540//Gap junction	K07375;K07375;K07375;K07375;K07375	GO:0005634//nucleus;GO:0005737//cytoplasm;GO:0005829//cytosol;GO:0005856//cytoskeleton;GO:0005874//microtubule;GO:0005929//cilium;GO:0005930//axoneme;GO:0033269//internode region of axon;GO:0042995//cell projection;GO:0043025//neuronal cell body;GO:0043209//myelin sheath;GO:0070062//extracellular exosome	GO:0000166//nucleotide binding;GO:0003924//GTPase activity;GO:0005200//structural constituent of cytoskeleton;GO:0005509//calcium ion binding;GO:0005515//protein binding;GO:0005525//GTP binding	GO:0000086//G2/M transition of mitotic cell cycle;GO:0000226//microtubule cytoskeleton organization;GO:0000278//mitotic cell cycle;GO:0007010//cytoskeleton organization;GO:0007017//microtubule-based process;GO:0010389//regulation of G2/M transition of mitotic cell cycle;GO:0031115//negative regulation of microtubule polymerization;GO:0097711//ciliary basal body-plasma membrane docking
ENSG00000109819	1412	1519	1492	578	506	475	21.05	17.93	21.99	6.21	6.44	6.81	20.3233	6.48667	-1.64759	9.5708e-116	8.40951e-114	PPARGC1A	PPARG coactivator 1 alpha [Source:HGNC Symbol;Acc:HGNC:9237]	Human Diseases;Organismal Systems;Organismal Systems;Environmental Information Processing;Environmental Information Processing;Human Diseases;Organismal Systems;Organismal Systems;Organismal Systems	Neurodegenerative diseases;Environmental adaptation;Endocrine system;Signal transduction;Signal transduction;Endocrine and metabolic diseases;Endocrine system;Aging;Endocrine system	ko05016//Huntington disease;ko04714//Thermogenesis;ko04910//Insulin signaling pathway;ko04371//Apelin signaling pathway;ko04152//AMPK signaling pathway;ko04931//Insulin resistance;ko04922//Glucagon signaling pathway;ko04211//Longevity regulating pathway - mammal;ko04920//Adipocytokine signaling pathway	K07202;K07202;K07202;K07202;K07202;K07202;K07202;K07202;K07202	GO:0000785//chromatin;GO:0000791//euchromatin;GO:0005634//nucleus;GO:0005654//nucleoplasm;GO:0005737//cytoplasm;GO:0005829//cytosol;GO:0016605//PML body;GO:0022626//cytosolic ribosome;GO:0043025//neuronal cell body;GO:0043231//intracellular membrane-bounded organelle;GO:0097440//apical dendrite	GO:0003676//nucleic acid binding;GO:0003677//DNA binding;GO:0003682//chromatin binding;GO:0003712//transcription coregulator activity;GO:0003713//transcription coactivator activity;GO:0003723//RNA binding;GO:0005102//signaling receptor binding;GO:0005515//protein binding;GO:0008134//transcription factor binding;GO:0016922//nuclear receptor binding;GO:0030331//estrogen receptor binding;GO:0030374/…	GO:0000302//response to reactive oxygen species;GO:0000422//autophagy of mitochondrion;GO:0001659//temperature homeostasis;GO:0001666//response to hypoxia;GO:0001678//cellular glucose homeostasis;GO:0001933//negative regulation of protein phosphorylation;GO:0002021//response to dietary excess;GO:0002931//response to ischemia;GO:0006012//galactose metabolic process;GO:0006094//gluconeogenesis;GO:0…
ENSG00000103490	134	130	123	56	29	47	10.37	9.46	9.43	3.34	2.23	3.77	9.75333	3.11333	-1.64744	8.31788e-13	6.45894e-12	PYCARD	PYD and CARD domain containing [Source:HGNC Symbol;Acc:HGNC:16608]	Human Diseases;Human Diseases;Human Diseases;Organismal Systems;Human Diseases;Cellular Processes;Human Diseases;Organismal Systems;Human Diseases;Organismal Systems;Human Diseases	Infectious diseases;Infectious diseases;Infectious diseases;Immune system;Infectious diseases;Cell growth and death;Infectious disease: bacterial;Immune system;Infectious diseases;Immune system;Infectious diseases	ko05130//Pathogenic Escherichia coli infection;ko05131//Shigellosis;ko05132//Salmonella infection;ko04621//NOD-like receptor signaling pathway;ko05164//Influenza A;ko04217//Necroptosis;ko05135//Yersinia infection;ko04625//C-type lectin receptor signaling pathway;ko05133//Pertussis;ko04623//Cytosolic DNA-sensing pathway;ko05134//Legionellosis	K12799;K12799;K12799;K12799;K12799;K12799;K12799;K12799;K12799;K12799;K12799	GO:0000139//Golgi membrane;GO:0005576//extracellular region;GO:0005634//nucleus;GO:0005654//nucleoplasm;GO:0005730//nucleolus;GO:0005737//cytoplasm;GO:0005739//mitochondrion;GO:0005783//endoplasmic reticulum;GO:0005794//Golgi apparatus;GO:0005829//cytosol;GO:0008385//IkappaB kinase complex;GO:0016020//membrane;GO:0032991//protein-containing complex;GO:0034774//secretory granule lumen;GO:0035578//…	GO:0002020//protease binding;GO:0004197//cysteine-type endopeptidase activity;GO:0005138//interleukin-6 receptor binding;GO:0005515//protein binding;GO:0005523//tropomyosin binding;GO:0008656//cysteine-type endopeptidase activator activity involved in apoptotic process;GO:0017024//myosin I binding;GO:0019899//enzyme binding;GO:0032090//Pyrin domain binding;GO:0042802//identical protein binding;GO…	GO:0001773//myeloid dendritic cell activation;GO:0002218//activation of innate immune response;GO:0002230//positive regulation of defense response to virus by host;GO:0002277//myeloid dendritic cell activation involved in immune response;GO:0002376//immune system process;GO:0002588//positive regulation of antigen processing and presentation of peptide antigen via MHC class II;GO:0002821//positive…
ENSG00000165895	896	896	927	398	388	343	13.06	11.73	14.98	3.68	5.54	3.49	13.2567	4.23667	-1.64572	8.95425e-52	2.84029e-50	ARHGAP42	Rho GTPase activating protein 42 [Source:HGNC Symbol;Acc:HGNC:26545]	-	-	-	-	GO:0005575//cellular_component;GO:0016020//membrane;GO:0016021//integral component of membrane	GO:0005096//GTPase activator activity;GO:0005515//protein binding	GO:0003085//negative regulation of systemic arterial blood pressure;GO:0007165//signal transduction;GO:0035024//negative regulation of Rho protein signal transduction;GO:0043547//positive regulation of GTPase activity;GO:0090630//activation of GTPase activity;GO:1904694//negative regulation of vascular smooth muscle contraction
ENSG00000136881	420	321	356	108	119	89	8.09	5.89	6.47	1.73	2.79	2.07	6.81667	2.19667	-1.63375	3.11018e-32	5.74196e-31	BAAT	bile acid-CoA:amino acid N-acyltransferase [Source:HGNC Symbol;Acc:HGNC:932]	Metabolism;Cellular Processes;Organismal Systems;Metabolism;Metabolism;Metabolism	Global and overview maps;Transport and catabolism;Digestive system;Lipid metabolism;Lipid metabolism;Metabolism of other amino acids	ko01100//Metabolic pathways;ko04146//Peroxisome;ko04976//Bile secretion;ko01040//Biosynthesis of unsaturated fatty acids;ko00120//Primary bile acid biosynthesis;ko00430//Taurine and hypotaurine metabolism	K00659;K00659;K00659;K00659;K00659;K00659	GO:0005737//cytoplasm;GO:0005777//peroxisome;GO:0005782//peroxisomal matrix;GO:0005829//cytosol	GO:0005515//protein binding;GO:0016290//palmitoyl-CoA hydrolase activity;GO:0016410//N-acyltransferase activity;GO:0016740//transferase activity;GO:0016746//transferase activity, transferring acyl groups;GO:0016787//hydrolase activity;GO:0016790//thiolester hydrolase activity;GO:0033882//choloyl-CoA hydrolase activity;GO:0047617//acyl-CoA hydrolase activity;GO:0047963//glycine N-choloyltransferas…	GO:0001889//liver development;GO:0002152//bile acid conjugation;GO:0006544//glycine metabolic process;GO:0006629//lipid metabolic process;GO:0006631//fatty acid metabolic process;GO:0006637//acyl-CoA metabolic process;GO:0006699//bile acid biosynthetic process;GO:0008104//protein localization;GO:0008206//bile acid metabolic process;GO:0019530//taurine metabolic process;GO:0031100//animal organ re…
ENSG00000123560	5739	6418	6335	2240	1990	1880	162.12	156.98	164.79	46.65	53.41	55.9	161.297	51.9867	-1.6335	1.15786e-265	3.65862e-263	PLP1	proteolipid protein 1 [Source:HGNC Symbol;Acc:HGNC:9086]	-	-	-	-	GO:0005886//plasma membrane;GO:0016020//membrane;GO:0016021//integral component of membrane;GO:0034683//integrin alphav-beta3 complex;GO:0043209//myelin sheath;GO:0045202//synapse	GO:0005198//structural molecule activity;GO:0005515//protein binding;GO:0019911//structural constituent of myelin sheath;GO:0042802//identical protein binding	GO:0006954//inflammatory response;GO:0007268//chemical synaptic transmission;GO:0008366//axon ensheathment;GO:0010001//glial cell differentiation;GO:0010628//positive regulation of gene expression;GO:0014002//astrocyte development;GO:0021762//substantia nigra development;GO:0022010//central nervous system myelination;GO:0030335//positive regulation of cell migration;GO:0031175//neuron projection …
ENSG00000125864	391	451	446	177	125	148	11.36	12.16	12.67	3.89	3.43	4.41	12.0633	3.91	-1.62539	2.76613e-37	5.94121e-36	BFSP1	beaded filament structural protein 1 [Source:HGNC Symbol;Acc:HGNC:1040]	-	-	-	-	GO:0005737//cytoplasm;GO:0005856//cytoskeleton;GO:0005882//intermediate filament;GO:0005886//plasma membrane;GO:0005938//cell cortex;GO:0016020//membrane	GO:0005200//structural constituent of cytoskeleton;GO:0005212//structural constituent of eye lens;GO:0005515//protein binding	GO:0008150//biological_process;GO:0045109//intermediate filament organization;GO:0048469//cell maturation;GO:0070307//lens fiber cell development
ENSG00000133789	2638	2588	2600	1195	972	889	45.97	41	42.84	13.79	14.3	14.05	43.27	14.0467	-1.62314	1.16217e-161	1.56521e-159	SWAP70	switching B cell complex subunit SWAP70 [Source:HGNC Symbol;Acc:HGNC:17070]	-	-	-	-	GO:0005634//nucleus;GO:0005737//cytoplasm;GO:0005856//cytoskeleton;GO:0005886//plasma membrane;GO:0015629//actin cytoskeleton;GO:0016020//membrane;GO:0030027//lamellipodium;GO:0042995//cell projection	GO:0003677//DNA binding;GO:0005509//calcium ion binding;GO:0005515//protein binding;GO:0005524//ATP binding;GO:0045296//cadherin binding	GO:0007204//positive regulation of cytosolic calcium ion concentration;GO:0008064//regulation of actin polymerization or depolymerization;GO:0016444//somatic cell DNA recombination;GO:0030835//negative regulation of actin filament depolymerization;GO:0032233//positive regulation of actin filament bundle assembly;GO:0032880//regulation of protein localization;GO:0033633//negative regulation of cel…
ENSG00000088756	201	225	250	83	67	71	2.87	2.29	3.37	0.76	0.94	1.07	2.84333	0.923333	-1.62266	1.32102e-22	1.72404e-21	ARHGAP28	Rho GTPase activating protein 28 [Source:HGNC Symbol;Acc:HGNC:25509]	-	-	-	-	GO:0005737//cytoplasm;GO:0005829//cytosol	GO:0005096//GTPase activator activity	GO:0007165//signal transduction;GO:0030833//regulation of actin filament polymerization;GO:0043547//positive regulation of GTPase activity;GO:0051056//regulation of small GTPase mediated signal transduction;GO:0051497//negative regulation of stress fiber assembly;GO:1904425//negative regulation of GTP binding
ENSG00000278023	35	27	32	13	15	12	2.52	1.81	2.25	0.53	0.82	0.79	2.19333	0.713333	-1.62048	0.00201379	0.00590658	RDM1	RAD52 motif containing 1 [Source:HGNC Symbol;Acc:HGNC:19950]	-	-	-	-	GO:0005634//nucleus;GO:0005730//nucleolus;GO:0005737//cytoplasm;GO:0005829//cytosol;GO:0015030//Cajal body;GO:0016605//PML body	GO:0003676//nucleic acid binding;GO:0003677//DNA binding;GO:0003723//RNA binding;GO:0005515//protein binding	-
ENSG00000108375	219	222	233	97	76	61	2.64	2.47	2.75	0.89	0.91	0.76	2.62	0.853333	-1.61839	5.03382e-22	6.34285e-21	RNF43	ring finger protein 43 [Source:HGNC Symbol;Acc:HGNC:18505]	Environmental Information Processing	Signal transduction	ko04310//Wnt signaling pathway	K15694	GO:0005634//nucleus;GO:0005635//nuclear envelope;GO:0005783//endoplasmic reticulum;GO:0005789//endoplasmic reticulum membrane;GO:0005886//plasma membrane;GO:0005887//integral component of plasma membrane;GO:0016020//membrane;GO:0016021//integral component of membrane	GO:0004842//ubiquitin-protein transferase activity;GO:0005109//frizzled binding;GO:0005515//protein binding;GO:0016740//transferase activity;GO:0046872//metal ion binding;GO:0061630//ubiquitin protein ligase activity	GO:0006511//ubiquitin-dependent protein catabolic process;GO:0007275//multicellular organism development;GO:0016055//Wnt signaling pathway;GO:0016567//protein ubiquitination;GO:0030178//negative regulation of Wnt signaling pathway;GO:0038018//Wnt receptor catabolic process;GO:0072089//stem cell proliferation
ENSG00000124635	34	51	69	20	16	14	3.46	4.78	6.6	1.71	1.62	1.51	4.94667	1.61333	-1.61641	5.01595e-06	2.13185e-05	H2BC11	H2B clustered histone 11 [Source:HGNC Symbol;Acc:HGNC:4761]	Human Diseases;Human Diseases;Human Diseases	Immune diseases;Cancers;Substance dependence	ko05322//Systemic lupus erythematosus;ko05203//Viral carcinogenesis;ko05034//Alcoholism	K11252;K11252;K11252	GO:0000786//nucleosome;GO:0005615//extracellular space;GO:0005634//nucleus;GO:0005654//nucleoplasm;GO:0005694//chromosome;GO:0005829//cytosol;GO:0005886//plasma membrane	GO:0001530//lipopolysaccharide binding;GO:0003677//DNA binding;GO:0005515//protein binding;GO:0046982//protein heterodimerization activity	GO:0002227//innate immune response in mucosa;GO:0006334//nucleosome assembly;GO:0010804//negative regulation of tumor necrosis factor-mediated signaling pathway;GO:0016567//protein ubiquitination;GO:0019731//antibacterial humoral response;GO:0031640//killing of cells of other organism;GO:0042742//defense response to bacterium;GO:0050829//defense response to Gram-negative bacterium;GO:0050830//def…
ENSG00000151150	443	391	433	183	122	124	6.78	5.42	7.3	2.61	1.56	2.2	6.5	2.12333	-1.61411	2.1534e-37	4.64338e-36	ANK3	ankyrin 3 [Source:HGNC Symbol;Acc:HGNC:494]	Human Diseases	Cancers	ko05205//Proteoglycans in cancer	K10380	GO:0005737//cytoplasm;GO:0005764//lysosome;GO:0005783//endoplasmic reticulum;GO:0005794//Golgi apparatus;GO:0005829//cytosol;GO:0005856//cytoskeleton;GO:0005886//plasma membrane;GO:0005923//bicellular tight junction;GO:0009925//basal plasma membrane;GO:0009986//cell surface;GO:0014704//intercalated disc;GO:0014731//spectrin-associated cytoskeleton;GO:0016020//membrane;GO:0016323//basolateral plas…	GO:0005200//structural constituent of cytoskeleton;GO:0005515//protein binding;GO:0008092//cytoskeletal protein binding;GO:0008093//cytoskeletal adaptor activity;GO:0030507//spectrin binding;GO:0030674//protein binding, bridging;GO:0044325//ion channel binding;GO:0045296//cadherin binding	GO:0000281//mitotic cytokinesis;GO:0006888//ER to Golgi vesicle-mediated transport;GO:0007009//plasma membrane organization;GO:0007010//cytoskeleton organization;GO:0007165//signal transduction;GO:0007409//axonogenesis;GO:0007528//neuromuscular junction development;GO:0010628//positive regulation of gene expression;GO:0010650//positive regulation of cell communication by electrical coupling;GO:00…
ENSG00000283809	812	902	852	335	292	269	29.2	30.28	30	9.25	10.12	9.92	29.8267	9.76333	-1.61116	4.28395e-74	2.05217e-72	-	novel protein	-	-	-	-	-	-	-
ENSG00000143412	21	22	32	14	6	7	0.81	0.79	1.21	0.42	0.22	0.28	0.936667	0.306667	-1.61086	0.0017084	0.00508527	ANXA9	annexin A9 [Source:HGNC Symbol;Acc:HGNC:547]	-	-	-	-	GO:0005615//extracellular space;GO:0005634//nucleus;GO:0005737//cytoplasm;GO:0005829//cytosol;GO:0005886//plasma membrane;GO:0009986//cell surface;GO:0031982//vesicle;GO:0045202//synapse	GO:0001786//phosphatidylserine binding;GO:0002020//protease binding;GO:0005262//calcium channel activity;GO:0005509//calcium ion binding;GO:0005515//protein binding;GO:0005543//phospholipid binding;GO:0005544//calcium-dependent phospholipid binding;GO:0005546//phosphatidylinositol-4,5-bisphosphate binding;GO:0015464//acetylcholine receptor activity;GO:0019834//phospholipase A2 inhibitor activity;…	GO:0007271//synaptic transmission, cholinergic;GO:0043086//negative regulation of catalytic activity;GO:0070588//calcium ion transmembrane transport;GO:0098609//cell-cell adhesion
ENSG00000184351	16	7	9	4	1	6	1.45	0.59	0.8	0.28	0.09	0.56	0.946667	0.31	-1.61059	0.0420081	0.0908442	KRTAP19-1	keratin associated protein 19-1 [Source:HGNC Symbol;Acc:HGNC:18936]	-	-	-	-	GO:0005829//cytosol;GO:0005882//intermediate filament	GO:0005515//protein binding	GO:0031424//keratinization
ENSG00000156219	126	141	121	59	50	37	7.51	6.39	5.91	2.13	2.62	1.74	6.60333	2.16333	-1.60994	4.08467e-12	3.03414e-11	ART3	ADP-ribosyltransferase 3 (inactive) [Source:HGNC Symbol;Acc:HGNC:725]	-	-	-	-	GO:0005576//extracellular region;GO:0005886//plasma membrane;GO:0016020//membrane;GO:0031225//anchored component of membrane;GO:0031226//intrinsic component of plasma membrane;GO:0070062//extracellular exosome	GO:0003950//NAD+ ADP-ribosyltransferase activity;GO:0003956//NAD(P)+-protein-arginine ADP-ribosyltransferase activity;GO:0016740//transferase activity;GO:0016757//transferase activity, transferring glycosyl groups	GO:0006471//protein ADP-ribosylation;GO:0018120//peptidyl-arginine ADP-ribosylation
ENSG00000165495	924	968	1059	367	318	343	16.8	15.67	17.69	4.64	5.59	6.27	16.72	5.5	-1.60407	6.00538e-67	2.53662e-65	PKNOX2	PBX/knotted 1 homeobox 2 [Source:HGNC Symbol;Acc:HGNC:16714]	-	-	-	-	GO:0005634//nucleus;GO:0005654//nucleoplasm;GO:0005737//cytoplasm;GO:0015629//actin cytoskeleton;GO:0015630//microtubule cytoskeleton;GO:0045171//intercellular bridge	GO:0000977//RNA polymerase II regulatory region sequence-specific DNA binding;GO:0000978//RNA polymerase II proximal promoter sequence-specific DNA binding;GO:0000981//DNA-binding transcription factor activity, RNA polymerase II-specific;GO:0003677//DNA binding;GO:0003785//actin monomer binding;GO:0005515//protein binding;GO:0043565//sequence-specific DNA binding;GO:0051015//actin filament bindin…	GO:0006355//regulation of transcription, DNA-templated;GO:0006357//regulation of transcription by RNA polymerase II
ENSG00000171320	801	784	765	290	257	230	14.11	15.73	15.54	4.34	4.29	6.32	15.1267	4.98333	-1.60191	1.11424e-71	5.09976e-70	ESCO2	establishment of sister chromatid cohesion N-acetyltransferase 2 [Source:HGNC Symbol;Acc:HGNC:27230]	-	-	-	-	GO:0000785//chromatin;GO:0001741//XY body;GO:0005634//nucleus;GO:0005654//nucleoplasm;GO:0005694//chromosome;GO:0005721//pericentric heterochromatin;GO:0005794//Golgi apparatus;GO:0010369//chromocenter;GO:0030054//cell junction;GO:0035861//site of double-strand break	GO:0004468//lysine N-acetyltransferase activity, acting on acetyl phosphate as donor;GO:0005515//protein binding;GO:0016407//acetyltransferase activity;GO:0016740//transferase activity;GO:0016746//transferase activity, transferring acyl groups;GO:0046872//metal ion binding	GO:0002244//hematopoietic progenitor cell differentiation;GO:0006275//regulation of DNA replication;GO:0006302//double-strand break repair;GO:0007049//cell cycle;GO:0007059//chromosome segregation;GO:0007062//sister chromatid cohesion;GO:0034421//post-translational protein acetylation;GO:0071168//protein localization to chromatin
ENSG00000197837	21	31	28	16	11	7	0.94	2.16	1.38	0.65	0.48	0.35	1.49333	0.493333	-1.5979	0.00407392	0.0112294	H4-16	H4 histone 16 [Source:HGNC Symbol;Acc:HGNC:20510]	Human Diseases;Human Diseases;Human Diseases	Immune diseases;Cancers;Substance dependence	ko05322//Systemic lupus erythematosus;ko05203//Viral carcinogenesis;ko05034//Alcoholism	K11254;K11254;K11254	GO:0000228//nuclear chromosome;GO:0000781//chromosome, telomeric region;GO:0000786//nucleosome;GO:0005576//extracellular region;GO:0005634//nucleus;GO:0005654//nucleoplasm;GO:0005694//chromosome;GO:0016020//membrane;GO:0032991//protein-containing complex;GO:0070062//extracellular exosome	GO:0003677//DNA binding;GO:0003723//RNA binding;GO:0005515//protein binding;GO:0019904//protein domain specific binding;GO:0046982//protein heterodimerization activity	GO:0000183//chromatin silencing at rDNA;GO:0006302//double-strand break repair;GO:0006303//double-strand break repair via nonhomologous end joining;GO:0006334//nucleosome assembly;GO:0006335//DNA replication-dependent nucleosome assembly;GO:0006336//DNA replication-independent nucleosome assembly;GO:0006352//DNA-templated transcription, initiation;GO:0007076//mitotic chromosome condensation;GO:00…
ENSG00000153071	3927	4256	4032	2087	1798	1630	87.01	87.14	87.09	27.83	30.04	28.48	87.08	28.7833	-1.59711	6.33841e-170	9.46786e-168	DAB2	DAB adaptor protein 2 [Source:HGNC Symbol;Acc:HGNC:2662]	Cellular Processes	Transport and catabolism	ko04144//Endocytosis	K12475	GO:0001650//fibrillar center;GO:0005737//cytoplasm;GO:0005765//lysosomal membrane;GO:0005829//cytosol;GO:0005886//plasma membrane;GO:0005905//clathrin-coated pit;GO:0005925//focal adhesion;GO:0016020//membrane;GO:0030136//clathrin-coated vesicle;GO:0030665//clathrin-coated vesicle membrane;GO:0031410//cytoplasmic vesicle;GO:0043231//intracellular membrane-bounded organelle	GO:0005515//protein binding;GO:0008022//protein C-terminus binding;GO:0035615//clathrin adaptor activity;GO:0038024//cargo receptor activity;GO:0046332//SMAD binding	GO:0000122//negative regulation of transcription by RNA polymerase II;GO:0001934//positive regulation of protein phosphorylation;GO:0006897//endocytosis;GO:0006898//receptor-mediated endocytosis;GO:0006915//apoptotic process;GO:0007275//multicellular organism development;GO:0010718//positive regulation of epithelial to mesenchymal transition;GO:0010862//positive regulation of pathway-restricted S…
ENSG00000134954	7102	8120	7830	3157	2622	2297	105.34	113.59	112.6	35.92	37.99	35.75	110.51	36.5533	-1.5961	0	0	ETS1	ETS proto-oncogene 1, transcription factor [Source:HGNC Symbol;Acc:HGNC:3488]	Human Diseases;Environmental Information Processing;Human Diseases;Cellular Processes;Human Diseases	Cancers;Signal transduction;Infectious diseases;Cell growth and death;Cancers	ko05200//Pathways in cancer;ko04014//Ras signaling pathway;ko05166//HTLV-I infection;ko04218//Cellular senescence;ko05211//Renal cell carcinoma	K02678;K02678;K02678;K02678;K02678	GO:0000785//chromatin;GO:0005634//nucleus;GO:0005654//nucleoplasm;GO:0005737//cytoplasm	GO:0000976//transcription regulatory region sequence-specific DNA binding;GO:0000978//RNA polymerase II proximal promoter sequence-specific DNA binding;GO:0000981//DNA-binding transcription factor activity, RNA polymerase II-specific;GO:0001228//DNA-binding transcription activator activity, RNA polymerase II-specific;GO:0003677//DNA binding;GO:0003700//DNA-binding transcription factor activity;GO…	GO:0001666//response to hypoxia;GO:0002376//immune system process;GO:0006355//regulation of transcription, DNA-templated;GO:0006357//regulation of transcription by RNA polymerase II;GO:0006366//transcription by RNA polymerase II;GO:0006955//immune response;GO:0007565//female pregnancy;GO:0008284//positive regulation of cell proliferation;GO:0008285//negative regulation of cell proliferation;GO:00…
ENSG00000111348	1433	1603	1514	598	469	530	75.18	77.88	76.07	23.79	23.14	28.93	76.3767	25.2867	-1.59476	5.35479e-105	4.03599e-103	ARHGDIB	Rho GDP dissociation inhibitor beta [Source:HGNC Symbol;Acc:HGNC:679]	Organismal Systems;Organismal Systems	Nervous system;Excretory system	ko04722//Neurotrophin signaling pathway;ko04962//Vasopressin-regulated water reabsorption	K12462;K12462	GO:0005737//cytoplasm;GO:0005829//cytosol;GO:0005856//cytoskeleton;GO:0016020//membrane;GO:0031410//cytoplasmic vesicle;GO:0070062//extracellular exosome	GO:0003924//GTPase activity;GO:0005094//Rho GDP-dissociation inhibitor activity;GO:0005096//GTPase activator activity;GO:0005515//protein binding;GO:0031267//small GTPase binding	GO:0007162//negative regulation of cell adhesion;GO:0007266//Rho protein signal transduction;GO:0007275//multicellular organism development;GO:0035023//regulation of Rho protein signal transduction;GO:0043547//positive regulation of GTPase activity;GO:0050790//regulation of catalytic activity;GO:0051056//regulation of small GTPase mediated signal transduction;GO:0071461//cellular response to redo…
ENSG00000111913	178	195	215	88	86	55	3.48	3.35	3.97	1.16	1.33	1.09	3.6	1.19333	-1.593	3.14618e-15	2.8264e-14	RIPOR2	RHO family interacting cell polarization regulator 2 [Source:HGNC Symbol;Acc:HGNC:13872]	-	-	-	-	GO:0005737//cytoplasm;GO:0005856//cytoskeleton;GO:0005886//plasma membrane;GO:0016020//membrane;GO:0016324//apical plasma membrane;GO:0030175//filopodium;GO:0032420//stereocilium;GO:0042995//cell projection;GO:0060171//stereocilium membrane	GO:0005515//protein binding;GO:0042802//identical protein binding;GO:0071889//14-3-3 protein binding	GO:0006935//chemotaxis;GO:0007155//cell adhesion;GO:0007162//negative regulation of cell adhesion;GO:0007275//multicellular organism development;GO:0007517//muscle organ development;GO:0007605//sensory perception of sound;GO:0009968//negative regulation of signal transduction;GO:0030154//cell differentiation;GO:0035024//negative regulation of Rho protein signal transduction;GO:0042130//negative r…
ENSG00000125355	630	688	722	295	215	217	11.38	11.68	13.63	4.1	4.05	4.02	12.23	4.05667	-1.59206	1.05043e-56	3.75211e-55	TMEM255A	transmembrane protein 255A [Source:HGNC Symbol;Acc:HGNC:26086]	-	-	-	-	GO:0016020//membrane;GO:0016021//integral component of membrane	-	-
ENSG00000197181	11	18	22	7	7	5	0.15	0.2	0.25	0.06	0.08	0.06	0.2	0.0666667	-1.58496	0.0120391	0.0299085	PIWIL2	piwi like RNA-mediated gene silencing 2 [Source:HGNC Symbol;Acc:HGNC:17644]	Organismal Systems	Development	ko04320//Dorso-ventral axis formation	K02156	GO:0005634//nucleus;GO:0005737//cytoplasm;GO:0010370//perinucleolar chromocenter;GO:0033391//chromatoid body;GO:0043186//P granule;GO:0071546//pi-body;GO:0097433//dense body;GO:1990923//PET complex	GO:0003676//nucleic acid binding;GO:0003723//RNA binding;GO:0003729//mRNA binding;GO:0004518//nuclease activity;GO:0004519//endonuclease activity;GO:0004521//endoribonuclease activity;GO:0005515//protein binding;GO:0016787//hydrolase activity;GO:0034584//piRNA binding;GO:0046872//metal ion binding;GO:1905538//polysome binding	GO:0000966//RNA 5'-end processing;GO:0006417//regulation of translation;GO:0007275//multicellular organism development;GO:0007283//spermatogenesis;GO:0010529//negative regulation of transposition;GO:0030154//cell differentiation;GO:0030718//germ-line stem cell population maintenance;GO:0031047//gene silencing by RNA;GO:0034587//piRNA metabolic process;GO:0042754//negative regulation of circadian …
ENSG00000174871	45	54	38	11	15	17	2.06	2.57	1.63	0.39	0.86	0.85	2.08667	0.7	-1.57577	8.34966e-06	3.46973e-05	CNIH2	cornichon family AMPA receptor auxiliary protein 2 [Source:HGNC Symbol;Acc:HGNC:28744]	-	-	-	-	GO:0005783//endoplasmic reticulum;GO:0005789//endoplasmic reticulum membrane;GO:0005886//plasma membrane;GO:0012507//ER to Golgi transport vesicle membrane;GO:0014069//postsynaptic density;GO:0016020//membrane;GO:0016021//integral component of membrane;GO:0030054//cell junction;GO:0030425//dendrite;GO:0032281//AMPA glutamate receptor complex;GO:0033116//endoplasmic reticulum-Golgi intermediate co…	GO:0005515//protein binding	GO:0006888//ER to Golgi vesicle-mediated transport;GO:0016192//vesicle-mediated transport;GO:0035249//synaptic transmission, glutamatergic;GO:0042391//regulation of membrane potential;GO:0048208//COPII vesicle coating;GO:0051668//localization within membrane;GO:0098962//regulation of postsynaptic neurotransmitter receptor activity;GO:1902684//negative regulation of receptor localization to synaps…
ENSG00000168874	320	380	295	141	114	102	3.4	3.76	3.06	1.15	1.17	1.11	3.40667	1.14333	-1.57511	2.80833e-28	4.54617e-27	ATOH8	atonal bHLH transcription factor 8 [Source:HGNC Symbol;Acc:HGNC:24126]	-	-	-	-	GO:0000785//chromatin;GO:0005634//nucleus;GO:0005654//nucleoplasm;GO:0005737//cytoplasm;GO:0016607//nuclear speck	GO:0000978//RNA polymerase II proximal promoter sequence-specific DNA binding;GO:0000981//DNA-binding transcription factor activity, RNA polymerase II-specific;GO:0003677//DNA binding;GO:0003700//DNA-binding transcription factor activity;GO:0005515//protein binding;GO:0008134//transcription factor binding;GO:0033613//activating transcription factor binding;GO:0046983//protein dimerization activit…	GO:0001704//formation of primary germ layer;GO:0001937//negative regulation of endothelial cell proliferation;GO:0006355//regulation of transcription, DNA-templated;GO:0006357//regulation of transcription by RNA polymerase II;GO:0007275//multicellular organism development;GO:0007399//nervous system development;GO:0010595//positive regulation of endothelial cell migration;GO:0010629//negative regu…
ENSG00000115648	817	778	843	367	271	257	22.01	20.65	23.17	7.47	7.37	7.31	21.9433	7.38333	-1.57144	3.81651e-63	1.52207e-61	MLPH	melanophilin [Source:HGNC Symbol;Acc:HGNC:29643]	-	-	-	-	GO:0005737//cytoplasm;GO:0030425//dendrite;GO:0030864//cortical actin cytoskeleton;GO:0048471//perinuclear region of cytoplasm;GO:0070062//extracellular exosome	GO:0003779//actin binding;GO:0005515//protein binding;GO:0017022//myosin binding;GO:0030674//protein binding, bridging;GO:0031267//small GTPase binding;GO:0046872//metal ion binding	GO:0006886//intracellular protein transport;GO:0032402//melanosome transport
ENSG00000261456	14	15	14	9	0	6	0.51	0.54	0.61	0.26	0	0.3	0.553333	0.186667	-1.56768	0.0203739	0.0480154	TUBB8	tubulin beta 8 class VIII [Source:HGNC Symbol;Acc:HGNC:20773]	Human Diseases;Human Diseases;Human Diseases;Cellular Processes;Cellular Processes	Neurodegenerative diseases;Neurodegenerative diseases;Infectious diseases;Transport and catabolism;Cellular community - eukaryotes	ko05010//Alzheimer disease;ko05016//Huntington disease;ko05130//Pathogenic Escherichia coli infection;ko04145//Phagosome;ko04540//Gap junction	K07375;K07375;K07375;K07375;K07375	GO:0005737//cytoplasm;GO:0005819//spindle;GO:0005856//cytoskeleton;GO:0005874//microtubule;GO:0070062//extracellular exosome;GO:0072687//meiotic spindle	GO:0000166//nucleotide binding;GO:0003674//molecular_function;GO:0003924//GTPase activity;GO:0005200//structural constituent of cytoskeleton;GO:0005525//GTP binding	GO:0000226//microtubule cytoskeleton organization;GO:0000278//mitotic cell cycle;GO:0001556//oocyte maturation;GO:0007010//cytoskeleton organization;GO:0007017//microtubule-based process;GO:0007056//spindle assembly involved in female meiosis
ENSG00000183580	559	559	613	202	206	216	8.19	7.28	8.35	2.21	2.74	3.11	7.94	2.68667	-1.56332	1.36064e-37	2.94554e-36	FBXL7	F-box and leucine rich repeat protein 7 [Source:HGNC Symbol;Acc:HGNC:13604]	-	-	-	-	GO:0000151//ubiquitin ligase complex;GO:0005737//cytoplasm;GO:0005813//centrosome;GO:0005815//microtubule organizing center;GO:0005829//cytosol;GO:0005856//cytoskeleton;GO:0019005//SCF ubiquitin ligase complex	GO:0005515//protein binding	GO:0000086//G2/M transition of mitotic cell cycle;GO:0000209//protein polyubiquitination;GO:0000278//mitotic cell cycle;GO:0006511//ubiquitin-dependent protein catabolic process;GO:0007049//cell cycle;GO:0010265//SCF complex assembly;GO:0010972//negative regulation of G2/M transition of mitotic cell cycle;GO:0016567//protein ubiquitination;GO:0031146//SCF-dependent proteasomal ubiquitin-dependent…
ENSG00000056998	1290	1373	1424	569	492	445	25.05	24.87	26.61	8.26	8.92	8.72	25.51	8.63333	-1.56307	2.7372e-98	1.94696e-96	GYG2	glycogenin 2 [Source:HGNC Symbol;Acc:HGNC:4700]	Metabolism;Metabolism	Global and overview maps;Carbohydrate metabolism	ko01100//Metabolic pathways;ko00500//Starch and sucrose metabolism	K00750;K00750	GO:0005737//cytoplasm;GO:0005829//cytosol	GO:0008466//glycogenin glucosyltransferase activity;GO:0016740//transferase activity;GO:0016757//transferase activity, transferring glycosyl groups;GO:0046872//metal ion binding;GO:0102751//UDP-alpha-D-glucose:glucosyl-glycogenin alpha-D-glucosyltransferase activity	GO:0005978//glycogen biosynthetic process
ENSG00000105929	573	689	565	251	218	217	15.17	17.11	14.55	4.88	5.33	5.65	15.61	5.28667	-1.56204	7.20008e-44	1.87785e-42	ATP6V0A4	ATPase H+ transporting V0 subunit a4 [Source:HGNC Symbol;Acc:HGNC:866]	Metabolism;Human Diseases;Human Diseases;Cellular Processes;Human Diseases;Metabolism;Cellular Processes;Organismal Systems;Human Diseases;Human Diseases;Organismal Systems	Global and overview maps;Infectious diseases;Infectious diseases;Transport and catabolism;Immune diseases;Energy metabolism;Transport and catabolism;Nervous system;Infectious diseases;Infectious diseases;Excretory system	ko01100//Metabolic pathways;ko05165//Human papillomavirus infection;ko05152//Tuberculosis;ko04145//Phagosome;ko05323//Rheumatoid arthritis;ko00190//Oxidative phosphorylation;ko04142//Lysosome;ko04721//Synaptic vesicle cycle;ko05120//Epithelial cell signaling in Helicobacter pylori infection;ko05110//Vibrio cholerae infection;ko04966//Collecting duct acid secretion	K02154;K02154;K02154;K02154;K02154;K02154;K02154;K02154;K02154;K02154;K02154	GO:0000220//vacuolar proton-transporting V-type ATPase, V0 domain;GO:0005765//lysosomal membrane;GO:0005768//endosome;GO:0005886//plasma membrane;GO:0005903//brush border;GO:0010008//endosome membrane;GO:0016020//membrane;GO:0016021//integral component of membrane;GO:0016324//apical plasma membrane;GO:0016471//vacuolar proton-transporting V-type ATPase complex;GO:0030670//phagocytic vesicle membr…	GO:0005515//protein binding;GO:0015078//proton transmembrane transporter activity;GO:0046961//proton-transporting ATPase activity, rotational mechanism;GO:0051117//ATPase binding	GO:0001503//ossification;GO:0006811//ion transport;GO:0006885//regulation of pH;GO:0007035//vacuolar acidification;GO:0007588//excretion;GO:0007605//sensory perception of sound;GO:0008286//insulin receptor signaling pathway;GO:0033572//transferrin transport;GO:0034220//ion transmembrane transport;GO:0090383//phagosome acidification;GO:1902600//proton transmembrane transport
ENSG00000115363	139	146	152	63	45	47	6.17	5.04	5.84	2.03	1.88	1.89	5.68333	1.93333	-1.55565	9.62246e-15	8.4144e-14	EVA1A	eva-1 homolog A, regulator of programmed cell death [Source:HGNC Symbol;Acc:HGNC:25816]	-	-	-	-	GO:0005764//lysosome;GO:0005765//lysosomal membrane;GO:0005783//endoplasmic reticulum;GO:0005788//endoplasmic reticulum lumen;GO:0005789//endoplasmic reticulum membrane;GO:0005886//plasma membrane;GO:0016020//membrane;GO:0016021//integral component of membrane;GO:0043231//intracellular membrane-bounded organelle	GO:0005515//protein binding	GO:0006914//autophagy;GO:0006915//apoptotic process;GO:0043687//post-translational protein modification;GO:0044267//cellular protein metabolic process
ENSG00000175895	1336	1477	1414	645	507	441	30.08	30.72	32.48	11.42	10.12	10.2	31.0933	10.58	-1.55527	1.57431e-104	1.1758e-102	PLEKHF2	pleckstrin homology and FYVE domain containing 2 [Source:HGNC Symbol;Acc:HGNC:20757]	-	-	-	-	GO:0005768//endosome;GO:0005783//endoplasmic reticulum;GO:0016020//membrane;GO:0030133//transport vesicle;GO:0031901//early endosome membrane	GO:0005515//protein binding;GO:0035091//phosphatidylinositol binding;GO:0046872//metal ion binding	GO:0015031//protein transport
ENSG00000134986	614	754	722	225	265	202	19.33	22.16	23.53	5.46	8.18	8.49	21.6733	7.37667	-1.55488	4.12274e-44	1.07696e-42	NREP	neuronal regeneration related protein [Source:HGNC Symbol;Acc:HGNC:16834]	-	-	-	-	GO:0005634//nucleus;GO:0005737//cytoplasm	GO:0005515//protein binding	GO:0017015//regulation of transforming growth factor beta receptor signaling pathway;GO:0031103//axon regeneration;GO:0045664//regulation of neuron differentiation
ENSG00000197380	60	97	69	27	33	18	1.22	1.91	1.45	0.42	0.74	0.4	1.52667	0.52	-1.5538	1.73536e-07	8.77074e-07	DACT3	dishevelled binding antagonist of beta catenin 3 [Source:HGNC Symbol;Acc:HGNC:30745]	-	-	-	-	GO:0005737//cytoplasm	GO:0005080//protein kinase C binding;GO:0005515//protein binding;GO:0042802//identical protein binding;GO:0051018//protein kinase A binding;GO:0070097//delta-catenin binding	GO:0010719//negative regulation of epithelial to mesenchymal transition;GO:0016055//Wnt signaling pathway;GO:0030178//negative regulation of Wnt signaling pathway;GO:0030308//negative regulation of cell growth;GO:0090090//negative regulation of canonical Wnt signaling pathway
ENSG00000250151	63	59	60	48	6	16	4.37	3.5	4.04	2.59	0.37	1.1	3.97	1.35333	-1.55262	0.0178812	0.0427229	ARPC4-TTLL3	ARPC4-TTLL3 readthrough [Source:HGNC Symbol;Acc:HGNC:38830]	-	-	-	-	GO:0005737//cytoplasm;GO:0005856//cytoskeleton;GO:0005885//Arp2/3 protein complex;GO:0015629//actin cytoskeleton;GO:0042995//cell projection	GO:0003779//actin binding;GO:0070735//protein-glycine ligase activity	GO:0006464//cellular protein modification process;GO:0018094//protein polyglycylation;GO:0018215//protein phosphopantetheinylation;GO:0030041//actin filament polymerization;GO:0030833//regulation of actin filament polymerization;GO:0034314//Arp2/3 complex-mediated actin nucleation
ENSG00000146233	39	43	63	24	13	17	0.98	1	1.54	0.45	0.32	0.43	1.17333	0.4	-1.55254	3.41437e-05	0.000131324	CYP39A1	cytochrome P450 family 39 subfamily A member 1 [Source:HGNC Symbol;Acc:HGNC:17449]	Metabolism	Lipid metabolism	ko00120//Primary bile acid biosynthesis	K07439	GO:0005783//endoplasmic reticulum;GO:0005789//endoplasmic reticulum membrane;GO:0016020//membrane;GO:0016021//integral component of membrane;GO:0043231//intracellular membrane-bounded organelle	GO:0004497//monooxygenase activity;GO:0005506//iron ion binding;GO:0008387//steroid 7-alpha-hydroxylase activity;GO:0008395//steroid hydroxylase activity;GO:0008396//oxysterol 7-alpha-hydroxylase activity;GO:0016491//oxidoreductase activity;GO:0016705//oxidoreductase activity, acting on paired donors, with incorporation or reduction of molecular oxygen;GO:0020037//heme binding;GO:0046872//metal i…	GO:0006629//lipid metabolic process;GO:0006699//bile acid biosynthetic process;GO:0006707//cholesterol catabolic process;GO:0007586//digestion;GO:0008202//steroid metabolic process;GO:0008203//cholesterol metabolic process;GO:0016125//sterol metabolic process;GO:0042632//cholesterol homeostasis;GO:0055114//oxidation-reduction process
ENSG00000169851	1576	1621	1679	688	586	529	17.43	16.9	18.39	5.71	6.46	5.82	17.5733	5.99667	-1.55116	6.05014e-117	5.37351e-115	PCDH7	protocadherin 7 [Source:HGNC Symbol;Acc:HGNC:8659]	-	-	-	-	GO:0005886//plasma membrane;GO:0005887//integral component of plasma membrane;GO:0016020//membrane;GO:0016021//integral component of membrane;GO:0031092//platelet alpha granule membrane	GO:0005509//calcium ion binding	GO:0002576//platelet degranulation;GO:0007155//cell adhesion;GO:0007156//homophilic cell adhesion via plasma membrane adhesion molecules
ENSG00000069974	1933	2026	1986	857	696	617	67.93	67.51	70.63	24.54	23.98	21.95	68.69	23.49	-1.54805	1.80155e-152	2.17657e-150	RAB27A	RAB27A, member RAS oncogene family [Source:HGNC Symbol;Acc:HGNC:9766]	-	-	-	-	GO:0001750//photoreceptor outer segment;GO:0005576//extracellular region;GO:0005764//lysosome;GO:0005768//endosome;GO:0005770//late endosome;GO:0005794//Golgi apparatus;GO:0005829//cytosol;GO:0016020//membrane;GO:0016324//apical plasma membrane;GO:0030141//secretory granule;GO:0030425//dendrite;GO:0030667//secretory granule membrane;GO:0032585//multivesicular body membrane;GO:0033093//Weibel-Pala…	GO:0000166//nucleotide binding;GO:0003924//GTPase activity;GO:0005515//protein binding;GO:0005525//GTP binding;GO:0016787//hydrolase activity;GO:0019003//GDP binding;GO:0019904//protein domain specific binding;GO:0031489//myosin V binding	GO:0006605//protein targeting;GO:0006887//exocytosis;GO:0007596//blood coagulation;GO:0010628//positive regulation of gene expression;GO:0016192//vesicle-mediated transport;GO:0019882//antigen processing and presentation;GO:0030318//melanocyte differentiation;GO:0032400//melanosome localization;GO:0032402//melanosome transport;GO:0036257//multivesicular body organization;GO:0043312//neutrophil de…
ENSG00000122756	30	38	30	13	15	7	1.16	1.34	1.15	0.41	0.43	0.42	1.21667	0.42	-1.53447	0.000341701	0.00113746	CNTFR	ciliary neurotrophic factor receptor [Source:HGNC Symbol;Acc:HGNC:2170]	Environmental Information Processing;Environmental Information Processing	Signaling molecules and interaction;Signal transduction	ko04060//Cytokine-cytokine receptor interaction;ko04630//Jak-STAT signaling pathway	K05059;K05059	GO:0005886//plasma membrane;GO:0009897//external side of plasma membrane;GO:0016020//membrane;GO:0016324//apical plasma membrane;GO:0019898//extrinsic component of membrane;GO:0031225//anchored component of membrane;GO:0043235//receptor complex;GO:0070110//ciliary neurotrophic factor receptor complex;GO:0097059//CNTFR-CLCF1 complex	GO:0004896//cytokine receptor activity;GO:0004897//ciliary neurotrophic factor receptor activity;GO:0005102//signaling receptor binding;GO:0005515//protein binding;GO:0019955//cytokine binding	GO:0001967//suckling behavior;GO:0003360//brainstem development;GO:0007165//signal transduction;GO:0007399//nervous system development;GO:0007548//sex differentiation;GO:0008284//positive regulation of cell proliferation;GO:0019221//cytokine-mediated signaling pathway;GO:0043524//negative regulation of neuron apoptotic process;GO:0060538//skeletal muscle organ development;GO:0070120//ciliary neur…
ENSG00000143494	28	36	38	18	17	10	0.45	0.56	0.87	0.2	0.3	0.15	0.626667	0.216667	-1.53222	0.00179191	0.00530884	VASH2	vasohibin 2 [Source:HGNC Symbol;Acc:HGNC:25723]	-	-	-	-	GO:0005576//extracellular region;GO:0005737//cytoplasm;GO:0005856//cytoskeleton	GO:0003779//actin binding;GO:0004180//carboxypeptidase activity;GO:0004181//metallocarboxypeptidase activity;GO:0005515//protein binding;GO:0008017//microtubule binding;GO:0008233//peptidase activity;GO:0016787//hydrolase activity	GO:0000768//syncytium formation by plasma membrane fusion;GO:0001938//positive regulation of endothelial cell proliferation;GO:0006508//proteolysis;GO:0045765//regulation of angiogenesis;GO:0045766//positive regulation of angiogenesis;GO:0060674//placenta blood vessel development;GO:0060711//labyrinthine layer development;GO:0060716//labyrinthine layer blood vessel development;GO:0061564//axon de…
ENSG00000120054	162	144	155	46	63	48	10.62	8.78	9.18	2.73	4.13	3.03	9.52667	3.29667	-1.53096	7.3608e-14	6.10526e-13	CPN1	carboxypeptidase N subunit 1 [Source:HGNC Symbol;Acc:HGNC:2312]	-	-	-	-	GO:0005576//extracellular region;GO:0005615//extracellular space	GO:0004180//carboxypeptidase activity;GO:0004181//metallocarboxypeptidase activity;GO:0005515//protein binding;GO:0008233//peptidase activity;GO:0008237//metallopeptidase activity;GO:0008270//zinc ion binding;GO:0016787//hydrolase activity;GO:0046872//metal ion binding	GO:0006508//proteolysis;GO:0006518//peptide metabolic process;GO:0010815//bradykinin catabolic process;GO:0016485//protein processing;GO:0030449//regulation of complement activation;GO:0051384//response to glucocorticoid
ENSG00000171097	123	172	118	61	45	39	4.41	4.88	3.55	1.42	1.32	1.71	4.28	1.48333	-1.52877	7.92413e-13	6.16192e-12	KYAT1	kynurenine aminotransferase 1 [Source:HGNC Symbol;Acc:HGNC:1564]	Metabolism;Human Diseases;Metabolism;Metabolism;Metabolism	Global and overview maps;Cancers;Amino acid metabolism;Amino acid metabolism;Metabolism of other amino acids	ko01100//Metabolic pathways;ko05204//Chemical carcinogenesis;ko00270//Cysteine and methionine metabolism;ko00380//Tryptophan metabolism;ko00450//Selenocompound metabolism	K00816;K00816;K00816;K00816;K00816	GO:0005737//cytoplasm;GO:0005739//mitochondrion;GO:0005829//cytosol	GO:0003824//catalytic activity;GO:0005515//protein binding;GO:0008483//transaminase activity;GO:0016212//kynurenine-oxoglutarate transaminase activity;GO:0016740//transferase activity;GO:0016829//lyase activity;GO:0030170//pyridoxal phosphate binding;GO:0042803//protein homodimerization activity;GO:0047316//glutamine-phenylpyruvate transaminase activity;GO:0047804//cysteine-S-conjugate beta-lyase…	GO:0006558//L-phenylalanine metabolic process;GO:0006569//tryptophan catabolic process;GO:0006575//cellular modified amino acid metabolic process;GO:0009058//biosynthetic process;GO:0009064//glutamine family amino acid metabolic process;GO:0070189//kynurenine metabolic process;GO:0097052//L-kynurenine metabolic process;GO:0097053//L-kynurenine catabolic process
ENSG00000003096	142	146	151	66	64	36	2.82	3.53	2.71	1.17	1.22	0.75	3.02	1.04667	-1.52875	1.65735e-12	1.26249e-11	KLHL13	kelch like family member 13 [Source:HGNC Symbol;Acc:HGNC:22931]	Genetic Information Processing	Folding, sorting and degradation	ko04120//Ubiquitin mediated proteolysis	K10447	GO:0005829//cytosol;GO:0030496//midbody;GO:0031463//Cul3-RING ubiquitin ligase complex	GO:0004842//ubiquitin-protein transferase activity;GO:0005515//protein binding;GO:0047485//protein N-terminus binding;GO:0097602//cullin family protein binding	GO:0007049//cell cycle;GO:0016567//protein ubiquitination;GO:0032465//regulation of cytokinesis;GO:0043687//post-translational protein modification;GO:0051301//cell division
ENSG00000188906	1056	1048	1116	495	381	380	12.79	11.93	12.97	4.44	4.02	4.62	12.5633	4.36	-1.52682	1.32007e-75	6.57274e-74	LRRK2	leucine rich repeat kinase 2 [Source:HGNC Symbol;Acc:HGNC:18618]	Human Diseases	Neurodegenerative diseases	ko05012//Parkinson disease	K08844	GO:0000139//Golgi membrane;GO:0005615//extracellular space;GO:0005737//cytoplasm;GO:0005739//mitochondrion;GO:0005741//mitochondrial outer membrane;GO:0005743//mitochondrial inner membrane;GO:0005759//mitochondrial matrix;GO:0005764//lysosome;GO:0005768//endosome;GO:0005783//endoplasmic reticulum;GO:0005789//endoplasmic reticulum membrane;GO:0005794//Golgi apparatus;GO:0005798//Golgi-associated v…	GO:0000149//SNARE binding;GO:0000166//nucleotide binding;GO:0000287//magnesium ion binding;GO:0003779//actin binding;GO:0003924//GTPase activity;GO:0004672//protein kinase activity;GO:0004674//protein serine/threonine kinase activity;GO:0004708//MAP kinase kinase activity;GO:0004722//protein serine/threonine phosphatase activity;GO:0005096//GTPase activator activity;GO:0005515//protein binding;GO…	GO:0000165//MAPK cascade;GO:0000186//activation of MAPKK activity;GO:0000187//activation of MAPK activity;GO:0001933//negative regulation of protein phosphorylation;GO:0001934//positive regulation of protein phosphorylation;GO:0006468//protein phosphorylation;GO:0006470//protein dephosphorylation;GO:0006606//protein import into nucleus;GO:0006897//endocytosis;GO:0006914//autophagy;GO:0006979//res…
ENSG00000170542	1121	1171	1040	508	406	334	16.25	15.83	14.74	5.65	5.68	4.97	15.6067	5.43333	-1.52225	9.65351e-79	5.08387e-77	SERPINB9	serpin family B member 9 [Source:HGNC Symbol;Acc:HGNC:8955]	Human Diseases	Infectious diseases	ko05146//Amoebiasis	K13963	GO:0005615//extracellular space;GO:0005634//nucleus;GO:0005654//nucleoplasm;GO:0005737//cytoplasm;GO:0005794//Golgi apparatus;GO:0005829//cytosol;GO:0016020//membrane;GO:0062023//collagen-containing extracellular matrix;GO:0070062//extracellular exosome	GO:0002020//protease binding;GO:0004867//serine-type endopeptidase inhibitor activity;GO:0005515//protein binding;GO:0030414//peptidase inhibitor activity;GO:0043027//cysteine-type endopeptidase inhibitor activity involved in apoptotic process	GO:0002448//mast cell mediated immunity;GO:0006915//apoptotic process;GO:0006955//immune response;GO:0009617//response to bacterium;GO:0010466//negative regulation of peptidase activity;GO:0010628//positive regulation of gene expression;GO:0010951//negative regulation of endopeptidase activity;GO:0033668//negative regulation by symbiont of host apoptotic process;GO:0042270//protection from natura…
ENSG00000187191	975	864	775	322	354	292	17.25	14.26	13.41	4.37	6.05	5.3	14.9733	5.24	-1.51476	4.69952e-41	1.12235e-39	DAZ3	deleted in azoospermia 3 [Source:HGNC Symbol;Acc:HGNC:15965]	-	-	-	-	GO:0005634//nucleus;GO:0005737//cytoplasm;GO:0032991//protein-containing complex	GO:0003676//nucleic acid binding;GO:0003723//RNA binding;GO:0003729//mRNA binding;GO:0003730//mRNA 3'-UTR binding;GO:0005515//protein binding;GO:0008494//translation activator activity	GO:0007275//multicellular organism development;GO:0007283//spermatogenesis;GO:0030154//cell differentiation;GO:0045948//positive regulation of translational initiation;GO:0070935//3'-UTR-mediated mRNA stabilization
ENSG00000146411	75	48	53	28	20	19	0.81	0.48	0.56	0.23	0.21	0.21	0.616667	0.216667	-1.50901	6.82654e-06	2.86067e-05	SLC2A12	solute carrier family 2 member 12 [Source:HGNC Symbol;Acc:HGNC:18067]	-	-	-	-	GO:0005737//cytoplasm;GO:0005886//plasma membrane;GO:0012505//endomembrane system;GO:0016020//membrane;GO:0016021//integral component of membrane;GO:0048471//perinuclear region of cytoplasm	GO:0022857//transmembrane transporter activity	GO:0008643//carbohydrate transport;GO:0008645//hexose transmembrane transport;GO:0055085//transmembrane transport
ENSG00000185614	28	32	30	15	6	13	1.63	1.74	1.71	0.67	0.34	0.78	1.69333	0.596667	-1.50487	0.000931616	0.00289583	INKA1	inka box actin regulator 1 [Source:HGNC Symbol;Acc:HGNC:32480]	-	-	-	-	GO:0005634//nucleus	GO:0030291//protein serine/threonine kinase inhibitor activity	GO:0021915//neural tube development;GO:0071901//negative regulation of protein serine/threonine kinase activity
ENSG00000075884	40	52	44	23	14	15	1.44	1.74	1.55	0.63	0.49	0.55	1.57667	0.556667	-1.50199	4.17565e-05	0.000158161	ARHGAP15	Rho GTPase activating protein 15 [Source:HGNC Symbol;Acc:HGNC:21030]	-	-	-	-	GO:0005737//cytoplasm;GO:0005829//cytosol;GO:0016020//membrane	GO:0005096//GTPase activator activity	GO:0007165//signal transduction;GO:0008360//regulation of cell shape;GO:0043087//regulation of GTPase activity;GO:0043547//positive regulation of GTPase activity;GO:0051056//regulation of small GTPase mediated signal transduction
ENSG00000100033	91	81	74	22	32	40	2.57	2.06	2.36	0.46	0.88	1.13	2.33	0.823333	-1.50078	1.31143e-06	5.97232e-06	PRODH	proline dehydrogenase 1 [Source:HGNC Symbol;Acc:HGNC:9453]	Metabolism;Metabolism	Global and overview maps;Amino acid metabolism	ko01100//Metabolic pathways;ko00330//Arginine and proline metabolism	K00318;K00318	GO:0005654//nucleoplasm;GO:0005739//mitochondrion;GO:0005743//mitochondrial inner membrane;GO:0005759//mitochondrial matrix;GO:0043231//intracellular membrane-bounded organelle	GO:0004657//proline dehydrogenase activity;GO:0016491//oxidoreductase activity;GO:0071949//FAD binding	GO:0006560//proline metabolic process;GO:0006562//proline catabolic process;GO:0008631//intrinsic apoptotic signaling pathway in response to oxidative stress;GO:0010133//proline catabolic process to glutamate;GO:0010942//positive regulation of cell death;GO:0019470//4-hydroxyproline catabolic process
ENSG00000108001	38	46	43	18	18	12	0.51	0.52	0.55	0.2	0.21	0.15	0.526667	0.186667	-1.49643	6.89222e-05	0.000252894	EBF3	EBF transcription factor 3 [Source:HGNC Symbol;Acc:HGNC:19087]	-	-	-	-	GO:0000785//chromatin;GO:0005634//nucleus	GO:0000978//RNA polymerase II proximal promoter sequence-specific DNA binding;GO:0000981//DNA-binding transcription factor activity, RNA polymerase II-specific;GO:0001228//DNA-binding transcription activator activity, RNA polymerase II-specific;GO:0003677//DNA binding;GO:0003700//DNA-binding transcription factor activity;GO:0005515//protein binding;GO:0046872//metal ion binding;GO:0046983//protei…	GO:0006355//regulation of transcription, DNA-templated;GO:0006357//regulation of transcription by RNA polymerase II;GO:0007275//multicellular organism development;GO:0045893//positive regulation of transcription, DNA-templated;GO:0045944//positive regulation of transcription by RNA polymerase II
ENSG00000112964	878	916	994	402	357	313	14.11	13.96	16.06	4.64	5.64	5.39	14.71	5.22333	-1.49375	8.69342e-63	3.45028e-61	GHR	growth hormone receptor [Source:HGNC Symbol;Acc:HGNC:4263]	Environmental Information Processing;Environmental Information Processing;Environmental Information Processing;Environmental Information Processing;Organismal Systems	Signal transduction;Signaling molecules and interaction;Signaling molecules and interaction;Signal transduction;Endocrine system	ko04151//PI3K-Akt signaling pathway;ko04080//Neuroactive ligand-receptor interaction;ko04060//Cytokine-cytokine receptor interaction;ko04630//Jak-STAT signaling pathway;ko04935//Growth hormone synthesis, secretion and action	K05080;K05080;K05080;K05080;K05080	GO:0005576//extracellular region;GO:0005615//extracellular space;GO:0005634//nucleus;GO:0005737//cytoplasm;GO:0005739//mitochondrion;GO:0005829//cytosol;GO:0005886//plasma membrane;GO:0005887//integral component of plasma membrane;GO:0009897//external side of plasma membrane;GO:0009986//cell surface;GO:0016020//membrane;GO:0016021//integral component of membrane;GO:0036464//cytoplasmic ribonucleo…	GO:0004896//cytokine receptor activity;GO:0004903//growth hormone receptor activity;GO:0005515//protein binding;GO:0017046//peptide hormone binding;GO:0019838//growth factor binding;GO:0019901//protein kinase binding;GO:0019903//protein phosphatase binding;GO:0019955//cytokine binding;GO:0042169//SH2 domain binding;GO:0042802//identical protein binding;GO:0042803//protein homodimerization activit…	GO:0000187//activation of MAPK activity;GO:0006897//endocytosis;GO:0007259//JAK-STAT cascade;GO:0009725//response to hormone;GO:0009755//hormone-mediated signaling pathway;GO:0019221//cytokine-mediated signaling pathway;GO:0019530//taurine metabolic process;GO:0031623//receptor internalization;GO:0032094//response to food;GO:0032355//response to estradiol;GO:0032869//cellular response to insulin …
ENSG00000186047	17	11	23	12	7	2	0.49	0.29	0.65	0.26	0.19	0.06	0.476667	0.17	-1.48745	0.0227145	0.0528794	DLEU7	deleted in lymphocytic leukemia 7 [Source:HGNC Symbol;Acc:HGNC:17567]	-	-	-	-	GO:0005575//cellular_component	GO:0003674//molecular_function	GO:0008150//biological_process
ENSG00000273274	59	57	39	20	19	19	0.27	0.25	0.18	0.07	0.09	0.09	0.233333	0.0833333	-1.48543	1.71968e-05	6.89005e-05	ZBTB8B	zinc finger and BTB domain containing 8B [Source:HGNC Symbol;Acc:HGNC:37057]	-	-	-	-	GO:0000785//chromatin;GO:0005634//nucleus	GO:0000977//RNA polymerase II regulatory region sequence-specific DNA binding;GO:0000981//DNA-binding transcription factor activity, RNA polymerase II-specific;GO:0003677//DNA binding;GO:0005515//protein binding;GO:0046872//metal ion binding	GO:0006357//regulation of transcription by RNA polymerase II
ENSG00000126860	72	86	64	29	33	29	1.89	2.41	1.8	0.59	0.79	0.81	2.03333	0.73	-1.47788	1.78232e-06	8.00143e-06	EVI2A	ecotropic viral integration site 2A [Source:HGNC Symbol;Acc:HGNC:3499]	-	-	-	-	GO:0016020//membrane;GO:0016021//integral component of membrane	GO:0004888//transmembrane signaling receptor activity;GO:0005515//protein binding	-
ENSG00000161133	28	26	17	13	9	6	1.82	1.57	1.09	0.67	0.54	0.4	1.49333	0.536667	-1.47644	0.00420753	0.0115551	USP41	ubiquitin specific peptidase 41 [Source:HGNC Symbol;Acc:HGNC:20070]	-	-	-	-	-	GO:0004843//thiol-dependent ubiquitin-specific protease activity	GO:0006511//ubiquitin-dependent protein catabolic process;GO:0016579//protein deubiquitination
ENSG00000137834	41	56	33	23	13	13	0.64	0.82	0.51	0.3	0.2	0.21	0.656667	0.236667	-1.4723	8.52722e-05	0.00030875	SMAD6	SMAD family member 6 [Source:HGNC Symbol;Acc:HGNC:6772]	Environmental Information Processing	Signal transduction	ko04350//TGF-beta signaling pathway	K04677	GO:0000785//chromatin;GO:0005634//nucleus;GO:0005654//nucleoplasm;GO:0005667//transcription factor complex;GO:0005737//cytoplasm;GO:0005794//Golgi apparatus;GO:0005829//cytosol;GO:0016604//nuclear body;GO:0032991//protein-containing complex;GO:0071144//heteromeric SMAD protein complex	GO:0000976//transcription regulatory region sequence-specific DNA binding;GO:0003677//DNA binding;GO:0003682//chromatin binding;GO:0005515//protein binding;GO:0031625//ubiquitin protein ligase binding;GO:0034713//type I transforming growth factor beta receptor binding;GO:0042802//identical protein binding;GO:0046872//metal ion binding;GO:0070410//co-SMAD binding;GO:0070411//I-SMAD binding;GO:0070…	GO:0001657//ureteric bud development;GO:0003148//outflow tract septum morphogenesis;GO:0003170//heart valve development;GO:0003180//aortic valve morphogenesis;GO:0003183//mitral valve morphogenesis;GO:0003184//pulmonary valve morphogenesis;GO:0003281//ventricular septum development;GO:0006355//regulation of transcription, DNA-templated;GO:0006955//immune response;GO:0007179//transforming growth f…
ENSG00000117245	25	23	16	9	11	5	0.38	0.34	0.25	0.1	0.17	0.08	0.323333	0.116667	-1.47063	0.00683627	0.0179723	KIF17	kinesin family member 17 [Source:HGNC Symbol;Acc:HGNC:19167]	-	-	-	-	GO:0005737//cytoplasm;GO:0005815//microtubule organizing center;GO:0005829//cytosol;GO:0005856//cytoskeleton;GO:0005871//kinesin complex;GO:0005874//microtubule;GO:0005929//cilium;GO:0005930//axoneme;GO:0015630//microtubule cytoskeleton;GO:0030425//dendrite;GO:0032391//photoreceptor connecting cilium;GO:0032839//dendrite cytoplasm;GO:0036064//ciliary basal body;GO:0042995//cell projection;GO:0043…	GO:0000166//nucleotide binding;GO:0003777//microtubule motor activity;GO:0005524//ATP binding;GO:0008017//microtubule binding;GO:0008574//ATP-dependent microtubule motor activity, plus-end-directed;GO:1990939//ATP-dependent microtubule motor activity	GO:0007017//microtubule-based process;GO:0007018//microtubule-based movement;GO:0015031//protein transport;GO:0016192//vesicle-mediated transport;GO:0030030//cell projection organization;GO:0031503//protein-containing complex localization;GO:0035735//intraciliary transport involved in cilium assembly;GO:0098971//anterograde dendritic transport of neurotransmitter receptor complex
ENSG00000112137	577	651	580	289	215	203	35.43	37.28	34.77	13.83	12.24	12.73	35.8267	12.9333	-1.46994	1.48031e-46	4.11557e-45	PHACTR1	phosphatase and actin regulator 1 [Source:HGNC Symbol;Acc:HGNC:20990]	-	-	-	-	GO:0005634//nucleus;GO:0005737//cytoplasm;GO:0005829//cytosol;GO:0030054//cell junction;GO:0045202//synapse	GO:0003779//actin binding;GO:0004864//protein phosphatase inhibitor activity;GO:0005515//protein binding;GO:0008157//protein phosphatase 1 binding;GO:0019888//protein phosphatase regulator activity	GO:0021987//cerebral cortex development;GO:0030036//actin cytoskeleton organization;GO:0031032//actomyosin structure organization;GO:0031532//actin cytoskeleton reorganization;GO:0032515//negative regulation of phosphoprotein phosphatase activity;GO:0043149//stress fiber assembly;GO:0043666//regulation of phosphoprotein phosphatase activity;GO:0048870//cell motility;GO:0140059//dendrite arborizat…
ENSG00000140795	137	118	118	37	62	38	1.41	0.85	1.08	0.31	0.55	0.35	1.11333	0.403333	-1.46484	1.35132e-09	8.31282e-09	MYLK3	myosin light chain kinase 3 [Source:HGNC Symbol;Acc:HGNC:29826]	Environmental Information Processing;Cellular Processes;Cellular Processes;Environmental Information Processing;Organismal Systems;Environmental Information Processing;Organismal Systems;Organismal Systems;Organismal Systems	Signal transduction;Cell motility;Cellular community - eukaryotes;Signal transduction;Endocrine system;Signal transduction;Circulatory system;Immune system;Digestive system	ko04020//Calcium signaling pathway;ko04810//Regulation of actin cytoskeleton;ko04510//Focal adhesion;ko04022//cGMP - PKG signaling pathway;ko04921//Oxytocin signaling pathway;ko04371//Apelin signaling pathway;ko04270//Vascular smooth muscle contraction;ko04611//Platelet activation;ko04971//Gastric acid secretion	K00907;K00907;K00907;K00907;K00907;K00907;K00907;K00907;K00907	GO:0005737//cytoplasm;GO:0005829//cytosol;GO:0015629//actin cytoskeleton	GO:0000166//nucleotide binding;GO:0004672//protein kinase activity;GO:0004674//protein serine/threonine kinase activity;GO:0004683//calmodulin-dependent protein kinase activity;GO:0004687//myosin light chain kinase activity;GO:0005524//ATP binding;GO:0016301//kinase activity;GO:0016740//transferase activity	GO:0002528//regulation of vascular permeability involved in acute inflammatory response;GO:0006468//protein phosphorylation;GO:0016310//phosphorylation;GO:0045214//sarcomere organization;GO:0048769//sarcomerogenesis;GO:0055003//cardiac myofibril assembly;GO:0060298//positive regulation of sarcomere organization;GO:0071347//cellular response to interleukin-1
ENSG00000140379	444	563	521	217	191	182	35.5	40.92	41.48	13.12	14.47	15.18	39.3	14.2567	-1.46289	4.56699e-36	9.52287e-35	BCL2A1	BCL2 related protein A1 [Source:HGNC Symbol;Acc:HGNC:991]	Human Diseases;Environmental Information Processing;Cellular Processes;Human Diseases	Cancers;Signal transduction;Cell growth and death;Cancers	ko05202//Transcriptional misregulation in cancers;ko04064//NF-kappa B signaling pathway;ko04210//Apoptosis;ko05221//Acute myeloid leukemia	K02162;K02162;K02162;K02162	GO:0005737//cytoplasm;GO:0005741//mitochondrial outer membrane	GO:0005515//protein binding;GO:0042803//protein homodimerization activity;GO:0044877//protein-containing complex binding;GO:0046982//protein heterodimerization activity;GO:0051400//BH domain binding	GO:0006915//apoptotic process;GO:0007568//aging;GO:0008630//intrinsic apoptotic signaling pathway in response to DNA damage;GO:0021987//cerebral cortex development;GO:0042981//regulation of apoptotic process;GO:0043066//negative regulation of apoptotic process;GO:0097192//extrinsic apoptotic signaling pathway in absence of ligand
ENSG00000163803	39	44	49	21	22	19	0.77	0.78	1.15	0.27	0.37	0.34	0.9	0.326667	-1.46211	0.000826692	0.0025883	PLB1	phospholipase B1 [Source:HGNC Symbol;Acc:HGNC:30041]	Metabolism;Metabolism;Metabolism;Metabolism;Metabolism;Metabolism;Organismal Systems	Global and overview maps;Lipid metabolism;Lipid metabolism;Lipid metabolism;Lipid metabolism;Lipid metabolism;Digestive system	ko01100//Metabolic pathways;ko00564//Glycerophospholipid metabolism;ko00590//Arachidonic acid metabolism;ko00565//Ether lipid metabolism;ko00591//Linoleic acid metabolism;ko00592//alpha-Linolenic acid metabolism;ko04977//Vitamin digestion and absorption	K14621;K14621;K14621;K14621;K14621;K14621;K14621	GO:0005886//plasma membrane;GO:0016020//membrane;GO:0016021//integral component of membrane;GO:0016324//apical plasma membrane;GO:0031526//brush border membrane	GO:0004620//phospholipase activity;GO:0004622//lysophospholipase activity;GO:0004623//phospholipase A2 activity;GO:0004806//triglyceride lipase activity;GO:0016298//lipase activity;GO:0016787//hydrolase activity;GO:0016788//hydrolase activity, acting on ester bonds;GO:0050253//retinyl-palmitate esterase activity;GO:0102545//phosphatidyl phospholipase B activity;GO:0102567//phospholipase A2 activi…	GO:0001523//retinoid metabolic process;GO:0006629//lipid metabolic process;GO:0006644//phospholipid metabolic process;GO:0036151//phosphatidylcholine acyl-chain remodeling;GO:0042572//retinol metabolic process;GO:2000344//positive regulation of acrosome reaction
ENSG00000122970	2338	2531	2509	1218	886	808	50.69	51.43	53.91	19.85	18.55	18.3	52.01	18.9	-1.4604	1.17941e-144	1.36471e-142	IFT81	intraflagellar transport 81 [Source:HGNC Symbol;Acc:HGNC:14313]	-	-	-	-	GO:0005813//centrosome;GO:0005929//cilium;GO:0030992//intraciliary transport particle B;GO:0031514//motile cilium;GO:0036064//ciliary basal body;GO:0042995//cell projection;GO:0097542//ciliary tip	GO:0005515//protein binding;GO:0015631//tubulin binding	GO:0007283//spermatogenesis;GO:0008589//regulation of smoothened signaling pathway;GO:0030030//cell projection organization;GO:0035735//intraciliary transport involved in cilium assembly;GO:0042073//intraciliary transport;GO:0060271//cilium assembly
ENSG00000042781	32	15	27	16	6	6	0.1	0.04	0.08	0.04	0.02	0.02	0.0733333	0.0266667	-1.45943	0.00359758	0.0100408	USH2A	usherin [Source:HGNC Symbol;Acc:HGNC:12601]	-	-	-	-	GO:0001917//photoreceptor inner segment;GO:0002141//stereocilia ankle link;GO:0002142//stereocilia ankle link complex;GO:0005576//extracellular region;GO:0005604//basement membrane;GO:0005737//cytoplasm;GO:0005886//plasma membrane;GO:0016020//membrane;GO:0016021//integral component of membrane;GO:0016324//apical plasma membrane;GO:0032391//photoreceptor connecting cilium;GO:0032421//stereocilium …	GO:0005515//protein binding;GO:0005518//collagen binding;GO:0017022//myosin binding;GO:0042802//identical protein binding	GO:0007601//visual perception;GO:0007605//sensory perception of sound;GO:0009887//animal organ morphogenesis;GO:0009888//tissue development;GO:0016477//cell migration;GO:0034446//substrate adhesion-dependent cell spreading;GO:0035315//hair cell differentiation;GO:0045184//establishment of protein localization;GO:0045494//photoreceptor cell maintenance;GO:0048496//maintenance of animal organ ident…
ENSG00000182575	7	13	11	7	2	1	0.09	0.13	0.11	0.07	0.04	0.01	0.11	0.04	-1.45943	0.0307812	0.0690748	NXPH3	neurexophilin 3 [Source:HGNC Symbol;Acc:HGNC:8077]	-	-	-	-	GO:0005576//extracellular region	GO:0003674//molecular_function;GO:0005102//signaling receptor binding	GO:0007218//neuropeptide signaling pathway
ENSG00000064225	4211	4170	4116	2136	1676	1581	169.48	162.17	162.66	58.38	59.56	61.95	164.77	59.9633	-1.4583	8.28302e-200	1.56435e-197	ST3GAL6	ST3 beta-galactoside alpha-2,3-sialyltransferase 6 [Source:HGNC Symbol;Acc:HGNC:18080]	Metabolism;Metabolism	Global and overview maps;Glycan biosynthesis and metabolism	ko01100//Metabolic pathways;ko00601//Glycosphingolipid biosynthesis - lacto and neolacto series	K03792;K03792	GO:0000139//Golgi membrane;GO:0005794//Golgi apparatus;GO:0016020//membrane;GO:0016021//integral component of membrane;GO:0070062//extracellular exosome	GO:0008373//sialyltransferase activity;GO:0016740//transferase activity;GO:0016757//transferase activity, transferring glycosyl groups;GO:0052798//beta-galactoside alpha-2,3-sialyltransferase activity	GO:0006464//cellular protein modification process;GO:0006486//protein glycosylation;GO:0006664//glycolipid metabolic process;GO:0009311//oligosaccharide metabolic process;GO:0009312//oligosaccharide biosynthetic process;GO:0018146//keratan sulfate biosynthetic process;GO:0071354//cellular response to interleukin-6;GO:0097503//sialylation
ENSG00000130032	68	42	34	29	20	17	0.85	0.47	0.41	0.23	0.21	0.19	0.576667	0.21	-1.45735	0.000768732	0.00241696	PRRG3	proline rich and Gla domain 3 [Source:HGNC Symbol;Acc:HGNC:30798]	-	-	-	-	GO:0005576//extracellular region;GO:0016020//membrane;GO:0016021//integral component of membrane	GO:0005509//calcium ion binding	GO:0008150//biological_process
ENSG00000170681	58	50	47	23	18	19	1.12	0.9	0.89	0.34	0.34	0.38	0.97	0.353333	-1.45695	1.54992e-05	6.24489e-05	CAVIN4	caveolae associated protein 4 [Source:HGNC Symbol;Acc:HGNC:33742]	-	-	-	-	GO:0005737//cytoplasm;GO:0005829//cytosol;GO:0005886//plasma membrane;GO:0005901//caveola;GO:0016020//membrane;GO:0030017//sarcomere;GO:0030018//Z disc;GO:0042383//sarcolemma	GO:0005515//protein binding	GO:0007275//multicellular organism development;GO:0007517//muscle organ development;GO:0010468//regulation of gene expression;GO:0030154//cell differentiation;GO:0035023//regulation of Rho protein signal transduction;GO:0045944//positive regulation of transcription by RNA polymerase II
ENSG00000118242	541	549	554	229	174	161	12.28	11.63	12.28	5.66	3.82	3.71	12.0633	4.39667	-1.45615	7.02315e-52	2.23638e-50	MREG	melanoregulin [Source:HGNC Symbol;Acc:HGNC:25478]	-	-	-	-	GO:0005764//lysosome;GO:0005765//lysosomal membrane;GO:0005886//plasma membrane;GO:0016020//membrane;GO:0016324//apical plasma membrane;GO:0030659//cytoplasmic vesicle membrane;GO:0031300//intrinsic component of organelle membrane;GO:0031410//cytoplasmic vesicle;GO:0031902//late endosome membrane;GO:0032991//protein-containing complex;GO:0033162//melanosome membrane;GO:0042470//melanosome	GO:0005515//protein binding;GO:0008289//lipid binding;GO:0035091//phosphatidylinositol binding	GO:0030318//melanocyte differentiation;GO:0032400//melanosome localization;GO:0032402//melanosome transport;GO:0043473//pigmentation;GO:0048066//developmental pigmentation;GO:0072385//minus-end-directed organelle transport along microtubule;GO:0090382//phagosome maturation
ENSG00000276180	17	18	33	17	6	5	0.79	0.78	1.5	0.61	0.27	0.24	1.02333	0.373333	-1.45474	0.00927782	0.0236457	H4C9	H4 clustered histone 9 [Source:HGNC Symbol;Acc:HGNC:4793]	Human Diseases;Human Diseases;Human Diseases	Immune diseases;Cancers;Substance dependence	ko05322//Systemic lupus erythematosus;ko05203//Viral carcinogenesis;ko05034//Alcoholism	K11254;K11254;K11254	GO:0000228//nuclear chromosome;GO:0000781//chromosome, telomeric region;GO:0000786//nucleosome;GO:0005576//extracellular region;GO:0005634//nucleus;GO:0005654//nucleoplasm;GO:0005694//chromosome;GO:0016020//membrane;GO:0032991//protein-containing complex;GO:0070062//extracellular exosome	GO:0003677//DNA binding;GO:0003723//RNA binding;GO:0005515//protein binding;GO:0019904//protein domain specific binding;GO:0046982//protein heterodimerization activity	GO:0000183//chromatin silencing at rDNA;GO:0006302//double-strand break repair;GO:0006303//double-strand break repair via nonhomologous end joining;GO:0006334//nucleosome assembly;GO:0006335//DNA replication-dependent nucleosome assembly;GO:0006336//DNA replication-independent nucleosome assembly;GO:0006352//DNA-templated transcription, initiation;GO:0007076//mitotic chromosome condensation;GO:00…
ENSG00000114166	5062	5070	5000	2295	1942	1698	68.92	64.4	66.6	23.99	25.51	23.72	66.64	24.4067	-1.44911	3.01807e-242	7.87141e-240	KAT2B	lysine acetyltransferase 2B [Source:HGNC Symbol;Acc:HGNC:8638]	Human Diseases;Human Diseases;Organismal Systems;Environmental Information Processing	Infectious diseases;Cancers;Endocrine system;Signal transduction	ko05166//HTLV-I infection;ko05203//Viral carcinogenesis;ko04919//Thyroid hormone signaling pathway;ko04330//Notch signaling pathway	K06062;K06062;K06062;K06062	GO:0000123//histone acetyltransferase complex;GO:0000125//PCAF complex;GO:0000776//kinetochore;GO:0005634//nucleus;GO:0005654//nucleoplasm;GO:0005671//Ada2/Gcn5/Ada3 transcription activator complex;GO:0005737//cytoplasm;GO:0005813//centrosome;GO:0005815//microtubule organizing center;GO:0005829//cytosol;GO:0005856//cytoskeleton;GO:0031672//A band;GO:0031674//I band;GO:0032991//protein-containing …	GO:0000977//RNA polymerase II regulatory region sequence-specific DNA binding;GO:0003682//chromatin binding;GO:0003712//transcription coregulator activity;GO:0003713//transcription coactivator activity;GO:0004145//diamine N-acetyltransferase activity;GO:0004402//histone acetyltransferase activity;GO:0004468//lysine N-acetyltransferase activity, acting on acetyl phosphate as donor;GO:0004861//cycl…	GO:0006338//chromatin remodeling;GO:0006355//regulation of transcription, DNA-templated;GO:0006367//transcription initiation from RNA polymerase II promoter;GO:0006473//protein acetylation;GO:0007049//cell cycle;GO:0007050//cell cycle arrest;GO:0007219//Notch signaling pathway;GO:0007221//positive regulation of transcription of Notch receptor target;GO:0007507//heart development;GO:0008285//negat…
ENSG00000134369	2653	2944	2997	1431	1179	1081	21.9	21.96	25.74	7.94	8.8	8.78	23.2	8.50667	-1.44746	2.412e-133	2.47697e-131	NAV1	neuron navigator 1 [Source:HGNC Symbol;Acc:HGNC:15989]	-	-	-	-	GO:0005737//cytoplasm;GO:0005856//cytoskeleton;GO:0005874//microtubule;GO:0015630//microtubule cytoskeleton;GO:0043194//axon initial segment	-	GO:0001578//microtubule bundle formation;GO:0001764//neuron migration;GO:0007275//multicellular organism development;GO:0007399//nervous system development;GO:0022008//neurogenesis;GO:0030154//cell differentiation
ENSG00000214435	41	46	22	13	12	18	1.25	1.41	0.69	0.3	0.35	0.58	1.11667	0.41	-1.4455	0.00107088	0.00330124	AS3MT	arsenite methyltransferase [Source:HGNC Symbol;Acc:HGNC:17452]	-	-	-	-	GO:0005737//cytoplasm;GO:0005829//cytosol	GO:0008168//methyltransferase activity;GO:0016740//transferase activity;GO:0030791//arsenite methyltransferase activity;GO:0030792//methylarsonite methyltransferase activity	GO:0009404//toxin metabolic process;GO:0018872//arsonoacetate metabolic process;GO:0032259//methylation
ENSG00000165072	18	14	18	9	8	3	0.32	0.23	0.32	0.12	0.14	0.06	0.29	0.106667	-1.44294	0.0167383	0.0402675	MAMDC2	MAM domain containing 2 [Source:HGNC Symbol;Acc:HGNC:23673]	-	-	-	-	GO:0005576//extracellular region;GO:0005783//endoplasmic reticulum;GO:0016020//membrane	GO:0005515//protein binding	-
ENSG00000127124	77	61	84	34	31	22	0.37	0.27	0.39	0.13	0.14	0.11	0.343333	0.126667	-1.43857	6.39399e-07	3.0233e-06	HIVEP3	HIVEP zinc finger 3 [Source:HGNC Symbol;Acc:HGNC:13561]	-	-	-	-	GO:0005634//nucleus;GO:0005737//cytoplasm	GO:0000978//RNA polymerase II proximal promoter sequence-specific DNA binding;GO:0000981//DNA-binding transcription factor activity, RNA polymerase II-specific;GO:0003677//DNA binding;GO:0046872//metal ion binding	GO:0006357//regulation of transcription by RNA polymerase II;GO:0035914//skeletal muscle cell differentiation;GO:0045893//positive regulation of transcription, DNA-templated
ENSG00000147434	98	92	119	55	27	37	2.45	2.15	2.96	1.09	0.74	0.96	2.52	0.93	-1.43812	5.43264e-09	3.16426e-08	CHRNA6	cholinergic receptor nicotinic alpha 6 subunit [Source:HGNC Symbol;Acc:HGNC:15963]	Environmental Information Processing;Organismal Systems;Human Diseases	Signaling molecules and interaction;Nervous system;Substance dependence	ko04080//Neuroactive ligand-receptor interaction;ko04725//Cholinergic synapse;ko05033//Nicotine addiction	K04808;K04808;K04808	GO:0005886//plasma membrane;GO:0005887//integral component of plasma membrane;GO:0005892//acetylcholine-gated channel complex;GO:0016020//membrane;GO:0016021//integral component of membrane;GO:0030054//cell junction;GO:0043005//neuron projection;GO:0045202//synapse;GO:0045211//postsynaptic membrane	GO:0004888//transmembrane signaling receptor activity;GO:0005216//ion channel activity;GO:0005230//extracellular ligand-gated ion channel activity;GO:0005515//protein binding;GO:0015464//acetylcholine receptor activity;GO:0022848//acetylcholine-gated cation-selective channel activity;GO:0030594//neurotransmitter receptor activity	GO:0006811//ion transport;GO:0007165//signal transduction;GO:0007268//chemical synaptic transmission;GO:0007271//synaptic transmission, cholinergic;GO:0034220//ion transmembrane transport;GO:0042391//regulation of membrane potential;GO:0050877//nervous system process;GO:0060078//regulation of postsynaptic membrane potential;GO:0060079//excitatory postsynaptic potential
ENSG00000170915	894	910	848	423	338	294	11.44	10.83	10.56	4.14	4.15	3.84	10.9433	4.04333	-1.43644	9.26034e-64	3.7477e-62	PAQR8	progestin and adipoQ receptor family member 8 [Source:HGNC Symbol;Acc:HGNC:15708]	-	-	-	-	GO:0005794//Golgi apparatus;GO:0005886//plasma membrane;GO:0016020//membrane;GO:0016021//integral component of membrane	GO:0003707//steroid hormone receptor activity;GO:0005496//steroid binding;GO:0005515//protein binding;GO:0008289//lipid binding;GO:0038023//signaling receptor activity	GO:0007275//multicellular organism development;GO:0030154//cell differentiation;GO:0043401//steroid hormone mediated signaling pathway;GO:0048477//oogenesis;GO:0048545//response to steroid hormone
ENSG00000081138	446	475	494	229	179	169	6.47	6.26	6.81	2.42	2.34	2.46	6.51333	2.40667	-1.43636	6.30245e-35	1.2598e-33	CDH7	cadherin 7 [Source:HGNC Symbol;Acc:HGNC:1766]	-	-	-	-	GO:0005886//plasma membrane;GO:0005912//adherens junction;GO:0016020//membrane;GO:0016021//integral component of membrane;GO:0016342//catenin complex	GO:0005509//calcium ion binding;GO:0045296//cadherin binding;GO:0046872//metal ion binding	GO:0000902//cell morphogenesis;GO:0007043//cell-cell junction assembly;GO:0007155//cell adhesion;GO:0007156//homophilic cell adhesion via plasma membrane adhesion molecules;GO:0007275//multicellular organism development;GO:0016339//calcium-dependent cell-cell adhesion via plasma membrane cell adhesion molecules;GO:0034332//adherens junction organization;GO:0098609//cell-cell adhesion;GO:0098742//…
ENSG00000115468	99	101	87	40	40	33	3.33	3.48	3.04	1.08	1.4	1.16	3.28333	1.21333	-1.43619	9.14235e-09	5.23924e-08	EFHD1	EF-hand domain family member D1 [Source:HGNC Symbol;Acc:HGNC:29556]	-	-	-	-	GO:0005739//mitochondrion;GO:0005743//mitochondrial inner membrane;GO:0016020//membrane	GO:0005509//calcium ion binding;GO:0046872//metal ion binding;GO:0061891//calcium ion sensor activity	GO:0031175//neuron projection development;GO:1900069//regulation of cellular hyperosmotic salinity response
ENSG00000144642	225	250	266	131	106	79	2.31	2.24	3.08	0.82	1.25	0.75	2.54333	0.94	-1.43599	4.00141e-17	3.98226e-16	RBMS3	RNA binding motif single stranded interacting protein 3 [Source:HGNC Symbol;Acc:HGNC:13427]	-	-	-	-	GO:0005634//nucleus;GO:0005737//cytoplasm;GO:0005829//cytosol;GO:1990904//ribonucleoprotein complex	GO:0003676//nucleic acid binding;GO:0003723//RNA binding;GO:0003730//mRNA 3'-UTR binding;GO:0008143//poly(A) binding;GO:0008266//poly(U) RNA binding;GO:0035925//mRNA 3'-UTR AU-rich region binding	GO:0002357//defense response to tumor cell;GO:0010628//positive regulation of gene expression;GO:0010629//negative regulation of gene expression;GO:0090090//negative regulation of canonical Wnt signaling pathway
ENSG00000213626	331	335	322	111	118	112	8.92	9.61	9.62	2.78	4.15	3.48	9.38333	3.47	-1.43516	1.93111e-28	3.14158e-27	LBH	LBH regulator of WNT signaling pathway [Source:HGNC Symbol;Acc:HGNC:29532]	-	-	-	-	GO:0005634//nucleus;GO:0005737//cytoplasm;GO:0032991//protein-containing complex	GO:0005515//protein binding	GO:0006355//regulation of transcription, DNA-templated;GO:0007275//multicellular organism development;GO:0010468//regulation of gene expression;GO:0030879//mammary gland development;GO:0033147//negative regulation of intracellular estrogen receptor signaling pathway;GO:0043408//regulation of MAPK cascade;GO:0045892//negative regulation of transcription, DNA-templated;GO:0045893//positive regulati…
ENSG00000221970	10	21	13	9	3	5	0.13	0.25	0.16	0.09	0.04	0.07	0.18	0.0666667	-1.43296	0.0237319	0.0549286	OR2A1	olfactory receptor family 2 subfamily A member 1 [Source:HGNC Symbol;Acc:HGNC:8229]	Organismal Systems	Sensory system	ko04740//Olfactory transduction	K04257	GO:0005886//plasma membrane;GO:0016020//membrane;GO:0016021//integral component of membrane	GO:0004930//G protein-coupled receptor activity;GO:0004984//olfactory receptor activity	GO:0007165//signal transduction;GO:0007186//G protein-coupled receptor signaling pathway;GO:0007608//sensory perception of smell;GO:0050896//response to stimulus;GO:0050911//detection of chemical stimulus involved in sensory perception of smell
ENSG00000083067	28	39	32	22	12	15	0.32	0.62	0.41	0.28	0.08	0.14	0.45	0.166667	-1.43296	0.00563872	0.0150675	TRPM3	transient receptor potential cation channel subfamily M member 3 [Source:HGNC Symbol;Acc:HGNC:17992]	-	-	-	-	GO:0005886//plasma membrane;GO:0005887//integral component of plasma membrane;GO:0016020//membrane;GO:0016021//integral component of membrane	GO:0005216//ion channel activity;GO:0005227//calcium activated cation channel activity;GO:0005261//cation channel activity;GO:0005262//calcium channel activity	GO:0006811//ion transport;GO:0006812//cation transport;GO:0006816//calcium ion transport;GO:0016048//detection of temperature stimulus;GO:0034220//ion transmembrane transport;GO:0050951//sensory perception of temperature stimulus;GO:0051262//protein tetramerization;GO:0055085//transmembrane transport;GO:0070588//calcium ion transmembrane transport;GO:0098655//cation transmembrane transport
ENSG00000167552	632	605	639	316	226	205	22.8	20.2	22.37	8.82	7.82	7.61	21.79	8.08333	-1.43064	1.58026e-44	4.17449e-43	TUBA1A	tubulin alpha 1a [Source:HGNC Symbol;Acc:HGNC:20766]	Human Diseases;Human Diseases;Human Diseases;Cellular Processes;Cellular Processes;Cellular Processes;Cellular Processes	Neurodegenerative diseases;Neurodegenerative diseases;Infectious diseases;Transport and catabolism;Cellular community - eukaryotes;Cell growth and death;Cellular community - eukaryotes	ko05010//Alzheimer disease;ko05016//Huntington disease;ko05130//Pathogenic Escherichia coli infection;ko04145//Phagosome;ko04530//Tight junction;ko04210//Apoptosis;ko04540//Gap junction	K07374;K07374;K07374;K07374;K07374;K07374;K07374	GO:0005634//nucleus;GO:0005737//cytoplasm;GO:0005829//cytosol;GO:0005856//cytoskeleton;GO:0005874//microtubule;GO:0005881//cytoplasmic microtubule;GO:0015630//microtubule cytoskeleton;GO:0031594//neuromuscular junction;GO:0036464//cytoplasmic ribonucleoprotein granule;GO:0043209//myelin sheath;GO:0045121//membrane raft;GO:0055037//recycling endosome;GO:0070062//extracellular exosome	GO:0000166//nucleotide binding;GO:0003924//GTPase activity;GO:0005198//structural molecule activity;GO:0005200//structural constituent of cytoskeleton;GO:0005515//protein binding;GO:0005525//GTP binding;GO:0019904//protein domain specific binding;GO:0042802//identical protein binding	GO:0000086//G2/M transition of mitotic cell cycle;GO:0000226//microtubule cytoskeleton organization;GO:0000278//mitotic cell cycle;GO:0007010//cytoskeleton organization;GO:0007017//microtubule-based process;GO:0010389//regulation of G2/M transition of mitotic cell cycle;GO:0030705//cytoskeleton-dependent intracellular transport;GO:0050807//regulation of synapse organization;GO:0051301//cell divis…
ENSG00000137965	134	138	152	64	54	49	4.78	5.08	5.36	2	1.86	1.79	5.07333	1.88333	-1.42965	2.08881e-12	1.57944e-11	IFI44	interferon induced protein 44 [Source:HGNC Symbol;Acc:HGNC:16938]	-	-	-	-	GO:0005737//cytoplasm	GO:0005515//protein binding	GO:0006955//immune response;GO:0009615//response to virus;GO:0009617//response to bacterium
ENSG00000198846	25	25	35	14	13	7	0.37	0.34	0.5	0.16	0.18	0.11	0.403333	0.15	-1.42701	0.00203113	0.00595	TOX	thymocyte selection associated high mobility group box [Source:HGNC Symbol;Acc:HGNC:18988]	-	-	-	-	GO:0005634//nucleus	GO:0003677//DNA binding;GO:0005515//protein binding;GO:0031490//chromatin DNA binding	GO:0001779//natural killer cell differentiation;GO:0002362//CD4-positive, CD25-positive, alpha-beta regulatory T cell lineage commitment;GO:0002364//NK T cell lineage commitment;GO:0002521//leukocyte differentiation;GO:0006325//chromatin organization;GO:0006357//regulation of transcription by RNA polymerase II;GO:0007399//nervous system development;GO:0010976//positive regulation of neuron projec…
ENSG00000137198	1595	1728	1638	727	630	612	63.51	64.19	63.81	22.22	24.2	25	63.8367	23.8067	-1.42302	3.22158e-105	2.45064e-103	GMPR	guanosine monophosphate reductase [Source:HGNC Symbol;Acc:HGNC:4376]	Metabolism;Metabolism	Global and overview maps;Nucleotide metabolism	ko01100//Metabolic pathways;ko00230//Purine metabolism	K00364;K00364	GO:0005829//cytosol;GO:1902560//GMP reductase complex	GO:0003824//catalytic activity;GO:0003920//GMP reductase activity;GO:0016491//oxidoreductase activity;GO:0046872//metal ion binding	GO:0006144//purine nucleobase metabolic process;GO:0006163//purine nucleotide metabolic process;GO:0009117//nucleotide metabolic process;GO:0009409//response to cold;GO:0043101//purine-containing compound salvage;GO:0055114//oxidation-reduction process
ENSG00000186862	18	32	23	13	7	12	0.28	0.5	0.64	0.14	0.17	0.22	0.473333	0.176667	-1.42183	0.00920219	0.0234785	PDZD7	PDZ domain containing 7 [Source:HGNC Symbol;Acc:HGNC:26257]	-	-	-	-	GO:0001917//photoreceptor inner segment;GO:0002141//stereocilia ankle link;GO:0002142//stereocilia ankle link complex;GO:0005615//extracellular space;GO:0005634//nucleus;GO:0005654//nucleoplasm;GO:0005886//plasma membrane;GO:0005929//cilium;GO:0032391//photoreceptor connecting cilium;GO:0032420//stereocilium;GO:0032426//stereocilium tip;GO:0042995//cell projection;GO:1990696//USH2 complex	GO:0005515//protein binding;GO:0042802//identical protein binding	GO:0007605//sensory perception of sound;GO:0045184//establishment of protein localization;GO:0050910//detection of mechanical stimulus involved in sensory perception of sound;GO:0060088//auditory receptor cell stereocilium organization;GO:0060117//auditory receptor cell development
ENSG00000272196	135	147	158	130	44	17	14.39	14.63	16.46	10.62	4.53	1.83	15.16	5.66	-1.4214	0.0334985	0.0744707	H2AC19	H2A clustered histone 19 [Source:HGNC Symbol;Acc:HGNC:29668]	Human Diseases;Human Diseases;Cellular Processes	Immune diseases;Substance dependence;Cell growth and death	ko05322//Systemic lupus erythematosus;ko05034//Alcoholism;ko04217//Necroptosis	K11251;K11251;K11251	GO:0000786//nucleosome;GO:0005634//nucleus;GO:0005694//chromosome;GO:0070062//extracellular exosome	GO:0003674//molecular_function;GO:0003677//DNA binding;GO:0005515//protein binding;GO:0046982//protein heterodimerization activity	GO:0006342//chromatin silencing;GO:0008150//biological_process
ENSG00000185432	136	188	202	72	57	53	5.2	4.11	4.29	1.63	2.18	1.27	4.53333	1.69333	-1.42071	1.04174e-15	9.60002e-15	METTL7A	methyltransferase like 7A [Source:HGNC Symbol;Acc:HGNC:24550]	-	-	-	-	GO:0005576//extracellular region;GO:0005783//endoplasmic reticulum;GO:0005811//lipid droplet;GO:0016020//membrane;GO:0016021//integral component of membrane;GO:1904724//tertiary granule lumen	GO:0005515//protein binding;GO:0008168//methyltransferase activity;GO:0016740//transferase activity	GO:0032259//methylation;GO:0043312//neutrophil degranulation
ENSG00000175785	22	22	31	13	12	6	0.36	0.34	0.5	0.16	0.19	0.1	0.4	0.15	-1.41504	0.00472626	0.0128614	PRIMA1	proline rich membrane anchor 1 [Source:HGNC Symbol;Acc:HGNC:18319]	-	-	-	-	GO:0005886//plasma membrane;GO:0016020//membrane;GO:0016021//integral component of membrane;GO:0030054//cell junction;GO:0045202//synapse	-	GO:0042135//neurotransmitter catabolic process
ENSG00000171444	2065	2223	2220	966	834	816	17.36	18.64	18.38	6.36	6.93	7.17	18.1267	6.82	-1.41027	4.14928e-121	3.8518e-119	MCC	MCC regulator of WNT signaling pathway [Source:HGNC Symbol;Acc:HGNC:6935]	-	-	-	-	GO:0005634//nucleus;GO:0005654//nucleoplasm;GO:0005737//cytoplasm;GO:0005829//cytosol;GO:0005886//plasma membrane;GO:0016020//membrane;GO:0030027//lamellipodium;GO:0036464//cytoplasmic ribonucleoprotein granule;GO:0042995//cell projection	GO:0005509//calcium ion binding;GO:0005515//protein binding;GO:0038023//signaling receptor activity	GO:0007165//signal transduction;GO:0010633//negative regulation of epithelial cell migration;GO:0016055//Wnt signaling pathway;GO:0045184//establishment of protein localization;GO:0050680//negative regulation of epithelial cell proliferation;GO:0090090//negative regulation of canonical Wnt signaling pathway
ENSG00000157873	1089	1132	1172	521	379	431	44.07	42.68	46.54	16.05	15.74	18.43	44.43	16.74	-1.40823	9.76623e-73	4.55878e-71	TNFRSF14	TNF receptor superfamily member 14 [Source:HGNC Symbol;Acc:HGNC:11912]	Human Diseases;Environmental Information Processing;Environmental Information Processing	Infectious diseases;Signaling molecules and interaction;Signaling molecules and interaction	ko05168//Herpes simplex infection;ko04060//Cytokine-cytokine receptor interaction;ko04061//Viral protein interaction with cytokine and cytokine receptor	K05152;K05152;K05152	GO:0005886//plasma membrane;GO:0009897//external side of plasma membrane;GO:0016020//membrane;GO:0016021//integral component of membrane	GO:0001618//virus receptor activity;GO:0005031//tumor necrosis factor-activated receptor activity;GO:0005515//protein binding;GO:0019955//cytokine binding;GO:0031625//ubiquitin protein ligase binding	GO:0002250//adaptive immune response;GO:0002376//immune system process;GO:0002720//positive regulation of cytokine production involved in immune response;GO:0006955//immune response;GO:0007166//cell surface receptor signaling pathway;GO:0016032//viral process;GO:0031295//T cell costimulation;GO:0033209//tumor necrosis factor-mediated signaling pathway;GO:0045087//innate immune response;GO:0046642…
ENSG00000182179	61	78	66	40	17	27	1.11	1.32	1.17	0.56	0.3	0.5	1.2	0.453333	-1.40439	4.36587e-06	1.86617e-05	UBA7	ubiquitin like modifier activating enzyme 7 [Source:HGNC Symbol;Acc:HGNC:12471]	Human Diseases;Genetic Information Processing	Neurodegenerative diseases;Folding, sorting and degradation	ko05012//Parkinson disease;ko04120//Ubiquitin mediated proteolysis	K10698;K10698	GO:0005634//nucleus;GO:0005654//nucleoplasm;GO:0005737//cytoplasm;GO:0005829//cytosol	GO:0000166//nucleotide binding;GO:0004842//ubiquitin-protein transferase activity;GO:0005515//protein binding;GO:0005524//ATP binding;GO:0008641//ubiquitin-like modifier activating enzyme activity;GO:0016874//ligase activity;GO:0019782//ISG15 activating enzyme activity	GO:0006464//cellular protein modification process;GO:0006974//cellular response to DNA damage stimulus;GO:0016567//protein ubiquitination;GO:0018215//protein phosphopantetheinylation;GO:0019941//modification-dependent protein catabolic process;GO:0032020//ISG15-protein conjugation;GO:0032446//protein modification by small protein conjugation;GO:0032480//negative regulation of type I interferon pr…
ENSG00000100351	29	26	20	14	8	9	1.12	0.66	0.46	0.27	0.28	0.3	0.746667	0.283333	-1.39796	0.00417169	0.0114624	GRAP2	GRB2 related adaptor protein 2 [Source:HGNC Symbol;Acc:HGNC:4563]	Organismal Systems	Immune system	ko04660//T cell receptor signaling pathway	K07366	GO:0005634//nucleus;GO:0005654//nucleoplasm;GO:0005737//cytoplasm;GO:0005768//endosome;GO:0005829//cytosol;GO:0005886//plasma membrane	GO:0005515//protein binding	GO:0007265//Ras protein signal transduction;GO:0007267//cell-cell signaling;GO:0019221//cytokine-mediated signaling pathway;GO:0031295//T cell costimulation;GO:0038095//Fc-epsilon receptor signaling pathway;GO:0050852//T cell receptor signaling pathway
ENSG00000148154	3347	3431	3365	1634	1260	1235	50.76	48.54	49.93	19.02	18.44	19.21	49.7433	18.89	-1.39688	1.07655e-202	2.08104e-200	UGCG	UDP-glucose ceramide glucosyltransferase [Source:HGNC Symbol;Acc:HGNC:12524]	Metabolism;Metabolism	Global and overview maps;Lipid metabolism	ko01100//Metabolic pathways;ko00600//Sphingolipid metabolism	K00720;K00720	GO:0000139//Golgi membrane;GO:0005794//Golgi apparatus;GO:0016020//membrane;GO:0016021//integral component of membrane	GO:0005515//protein binding;GO:0008120//ceramide glucosyltransferase activity;GO:0016740//transferase activity;GO:0016757//transferase activity, transferring glycosyl groups;GO:0102769//dihydroceramide glucosyltransferase activity	GO:0006497//protein lipidation;GO:0006629//lipid metabolic process;GO:0006665//sphingolipid metabolic process;GO:0006679//glucosylceramide biosynthetic process;GO:0006687//glycosphingolipid metabolic process;GO:0008544//epidermis development;GO:0009966//regulation of signal transduction;GO:0030154//cell differentiation;GO:0030216//keratinocyte differentiation;GO:0033210//leptin-mediated signaling…
ENSG00000133874	83	91	81	46	33	26	2.66	2.72	2.54	1.13	1.02	0.86	2.64	1.00333	-1.39574	1.18699e-07	6.08722e-07	RNF122	ring finger protein 122 [Source:HGNC Symbol;Acc:HGNC:21147]	-	-	-	-	GO:0005737//cytoplasm;GO:0005783//endoplasmic reticulum;GO:0005794//Golgi apparatus;GO:0012505//endomembrane system;GO:0016020//membrane;GO:0016021//integral component of membrane	GO:0005515//protein binding;GO:0046872//metal ion binding;GO:0061630//ubiquitin protein ligase activity	GO:0010917//negative regulation of mitochondrial membrane potential;GO:0043065//positive regulation of apoptotic process;GO:0043161//proteasome-mediated ubiquitin-dependent protein catabolic process;GO:0051865//protein autoubiquitination
ENSG00000102172	8017	8590	8172	3991	3182	2919	283.66	284.53	283.79	108.78	109.21	106.38	283.993	108.123	-1.39318	0	0	SMS	spermine synthase [Source:HGNC Symbol;Acc:HGNC:11123]	Metabolism;Metabolism;Metabolism;Metabolism	Global and overview maps;Metabolism of other amino acids;Amino acid metabolism;Amino acid metabolism	ko01100//Metabolic pathways;ko00480//Glutathione metabolism;ko00270//Cysteine and methionine metabolism;ko00330//Arginine and proline metabolism	K00802;K00802;K00802;K00802	GO:0005829//cytosol;GO:0070062//extracellular exosome	GO:0016740//transferase activity;GO:0016768//spermine synthase activity	GO:0006555//methionine metabolic process;GO:0006595//polyamine metabolic process;GO:0006596//polyamine biosynthetic process;GO:0006597//spermine biosynthetic process;GO:0008215//spermine metabolic process
ENSG00000154080	8	13	11	3	4	2	0.16	0.23	0.24	0.07	0.11	0.06	0.21	0.08	-1.39232	0.0168005	0.0403995	CHST9	carbohydrate sulfotransferase 9 [Source:HGNC Symbol;Acc:HGNC:19898]	Metabolism;Metabolism	Global and overview maps;Glycan biosynthesis and metabolism	ko01100//Metabolic pathways;ko00513//Various types of N-glycan biosynthesis	K09673;K09673	GO:0000139//Golgi membrane;GO:0005576//extracellular region;GO:0005794//Golgi apparatus;GO:0016020//membrane;GO:0016021//integral component of membrane	GO:0001537//N-acetylgalactosamine 4-O-sulfotransferase activity;GO:0008146//sulfotransferase activity;GO:0016740//transferase activity	GO:0005975//carbohydrate metabolic process;GO:0006790//sulfur compound metabolic process;GO:0016051//carbohydrate biosynthetic process;GO:0030166//proteoglycan biosynthetic process;GO:0030203//glycosaminoglycan metabolic process;GO:0030206//chondroitin sulfate biosynthetic process;GO:0042446//hormone biosynthetic process
ENSG00000152284	235	303	310	141	108	98	4.73	5.69	6.1	2.18	2.1	2.02	5.50667	2.1	-1.39079	9.9946e-20	1.12867e-18	TCF7L1	transcription factor 7 like 1 [Source:HGNC Symbol;Acc:HGNC:11640]	Human Diseases;Human Diseases;Human Diseases;Human Diseases;Environmental Information Processing;Human Diseases;Environmental Information Processing;Human Diseases;Human Diseases;Human Diseases;Organismal Systems;Human Diseases;Human Diseases;Cellular Processes;Human Diseases;Human Diseases;Human Diseases;Human Diseases	Cancers;Infectious diseases;Infectious diseases;Cancers;Signal transduction;Endocrine and metabolic diseases;Signal transduction;Cancers;Cancers;Cancers;Endocrine system;Cancers;Cardiovascular diseases;Cellular community - eukaryotes;Cancers;Cancers;Cancers;Cancers	ko05200//Pathways in cancer;ko05165//Human papillomavirus infection;ko05132//Salmonella infection;ko05225//Hepatocellular carcinoma;ko04310//Wnt signaling pathway;ko04934//Cushing syndrome;ko04390//Hippo signaling pathway;ko05224//Breast cancer;ko05226//Gastric cancer;ko05215//Prostate cancer;ko04916//Melanogenesis;ko05210//Colorectal cancer;ko05412//Arrhythmogenic right ventricular cardiomyopath…	K04490;K04490;K04490;K04490;K04490;K04490;K04490;K04490;K04490;K04490;K04490;K04490;K04490;K04490;K04490;K04490;K04490;K04490	GO:0005634//nucleus;GO:0005654//nucleoplasm;GO:0005829//cytosol;GO:1990907//beta-catenin-TCF complex	GO:0000978//RNA polymerase II proximal promoter sequence-specific DNA binding;GO:0000981//DNA-binding transcription factor activity, RNA polymerase II-specific;GO:0003677//DNA binding;GO:0003700//DNA-binding transcription factor activity;GO:0008013//beta-catenin binding;GO:1990837//sequence-specific double-stranded DNA binding	GO:0006325//chromatin organization;GO:0006355//regulation of transcription, DNA-templated;GO:0006357//regulation of transcription by RNA polymerase II;GO:0016055//Wnt signaling pathway;GO:0030111//regulation of Wnt signaling pathway;GO:0060070//canonical Wnt signaling pathway;GO:1904837//beta-catenin-TCF complex assembly
ENSG00000196154	54	76	61	32	26	21	6.13	8.2	6.8	2.8	2.8	2.47	7.04333	2.69	-1.38865	6.62047e-06	2.77715e-05	S100A4	S100 calcium binding protein A4 [Source:HGNC Symbol;Acc:HGNC:10494]	-	-	-	-	GO:0005576//extracellular region;GO:0005615//extracellular space;GO:0005634//nucleus;GO:0005737//cytoplasm;GO:0043005//neuron projection;GO:0048471//perinuclear region of cytoplasm;GO:0062023//collagen-containing extracellular matrix;GO:0070062//extracellular exosome	GO:0003723//RNA binding;GO:0003779//actin binding;GO:0005509//calcium ion binding;GO:0005515//protein binding;GO:0042802//identical protein binding;GO:0046872//metal ion binding;GO:0046914//transition metal ion binding;GO:0048306//calcium-dependent protein binding;GO:0050786//RAGE receptor binding	GO:0001837//epithelial to mesenchymal transition;GO:0043123//positive regulation of I-kappaB kinase/NF-kappaB signaling
ENSG00000121440	741	790	791	377	300	271	11.34	11.67	11.6	4.29	4.61	4.32	11.5367	4.40667	-1.38847	1.3926e-55	4.78698e-54	PDZRN3	PDZ domain containing ring finger 3 [Source:HGNC Symbol;Acc:HGNC:17704]	-	-	-	-	GO:0005737//cytoplasm;GO:0030054//cell junction;GO:0031594//neuromuscular junction;GO:0045202//synapse	GO:0004842//ubiquitin-protein transferase activity;GO:0005515//protein binding;GO:0008270//zinc ion binding;GO:0016740//transferase activity;GO:0046872//metal ion binding;GO:0061630//ubiquitin protein ligase activity	GO:0007528//neuromuscular junction development;GO:0016567//protein ubiquitination
ENSG00000076555	328	344	341	195	139	134	4.05	4.59	3.21	1.64	1.6	1.29	3.95	1.51	-1.3873	2.81458e-21	3.42312e-20	ACACB	acetyl-CoA carboxylase beta [Source:HGNC Symbol;Acc:HGNC:85]	Metabolism;Organismal Systems;Environmental Information Processing;Human Diseases;Organismal Systems;Organismal Systems;Metabolism;Metabolism;Metabolism	Global and overview maps;Endocrine system;Signal transduction;Endocrine and metabolic diseases;Endocrine system;Endocrine system;Carbohydrate metabolism;Carbohydrate metabolism;Lipid metabolism	ko01100//Metabolic pathways;ko04910//Insulin signaling pathway;ko04152//AMPK signaling pathway;ko04931//Insulin resistance;ko04922//Glucagon signaling pathway;ko04920//Adipocytokine signaling pathway;ko00620//Pyruvate metabolism;ko00640//Propanoate metabolism;ko00061//Fatty acid biosynthesis	K01946;K01946;K01946;K01946;K01946;K01946;K01946;K01946;K01946	GO:0005634//nucleus;GO:0005739//mitochondrion;GO:0005741//mitochondrial outer membrane;GO:0005829//cytosol	GO:0000166//nucleotide binding;GO:0003824//catalytic activity;GO:0003989//acetyl-CoA carboxylase activity;GO:0005515//protein binding;GO:0005524//ATP binding;GO:0009374//biotin binding;GO:0016874//ligase activity;GO:0042802//identical protein binding;GO:0046872//metal ion binding	GO:0006084//acetyl-CoA metabolic process;GO:0006629//lipid metabolic process;GO:0006631//fatty acid metabolic process;GO:0006633//fatty acid biosynthetic process;GO:0006853//carnitine shuttle;GO:0008152//metabolic process;GO:0010629//negative regulation of gene expression;GO:0010884//positive regulation of lipid storage;GO:0010906//regulation of glucose metabolic process;GO:0014070//response to o…
ENSG00000103485	1393	1539	1472	757	522	488	50.08	52.92	51.87	21.71	18.84	18.83	51.6233	19.7933	-1.38301	1.54177e-90	9.41743e-89	QPRT	quinolinate phosphoribosyltransferase [Source:HGNC Symbol;Acc:HGNC:9755]	Metabolism;Metabolism	Global and overview maps;Metabolism of cofactors and vitamins	ko01100//Metabolic pathways;ko00760//Nicotinate and nicotinamide metabolism	K00767;K00767	GO:0005737//cytoplasm;GO:0005829//cytosol;GO:0070062//extracellular exosome;GO:1902494//catalytic complex	GO:0003824//catalytic activity;GO:0004514//nicotinate-nucleotide diphosphorylase (carboxylating) activity;GO:0005515//protein binding;GO:0016740//transferase activity;GO:0016757//transferase activity, transferring glycosyl groups;GO:0016763//transferase activity, transferring pentosyl groups;GO:0042802//identical protein binding	GO:0009435//NAD biosynthetic process;GO:0019363//pyridine nucleotide biosynthetic process;GO:0019674//NAD metabolic process;GO:0034213//quinolinate catabolic process;GO:0046874//quinolinate metabolic process
ENSG00000031081	1115	1173	1156	482	373	410	11.35	8.93	7.36	2.39	3.76	4.48	9.21333	3.54333	-1.37862	2.89776e-86	1.67063e-84	ARHGAP31	Rho GTPase activating protein 31 [Source:HGNC Symbol;Acc:HGNC:29216]	-	-	-	-	GO:0005829//cytosol;GO:0005925//focal adhesion;GO:0030027//lamellipodium;GO:0030054//cell junction;GO:0042995//cell projection	GO:0005096//GTPase activator activity;GO:0017124//SH3 domain binding	GO:0007165//signal transduction;GO:0007264//small GTPase mediated signal transduction;GO:0043547//positive regulation of GTPase activity;GO:0051056//regulation of small GTPase mediated signal transduction
ENSG00000196917	15	16	11	9	6	3	0.19	0.19	0.14	0.09	0.07	0.04	0.173333	0.0666667	-1.37851	0.03686	0.0811098	HCAR1	hydroxycarboxylic acid receptor 1 [Source:HGNC Symbol;Acc:HGNC:4532]	Environmental Information Processing	Signal transduction	ko04024//cAMP signaling pathway	K08401	GO:0005886//plasma membrane;GO:0016020//membrane;GO:0016021//integral component of membrane	GO:0004930//G protein-coupled receptor activity	GO:0007165//signal transduction;GO:0007186//G protein-coupled receptor signaling pathway
ENSG00000096968	1012	1034	1038	525	403	391	11.22	9.63	9.88	4.24	3.95	3.72	10.2433	3.97	-1.36747	4.64135e-67	1.96551e-65	JAK2	Janus kinase 2 [Source:HGNC Symbol;Acc:HGNC:6192]	Human Diseases;Human Diseases;Environmental Information Processing;Human Diseases;Organismal Systems;Human Diseases;Human Diseases;Environmental Information Processing;Cellular Processes;Human Diseases;Cellular Processes;Human Diseases;Organismal Systems;Organismal Systems;Organismal Systems;Human Diseases;Human Diseases;Organismal Systems;Human Diseases;Human Diseases;Organismal Systems;Organism…	Infectious diseases;Cancers;Signal transduction;Infectious diseases;Immune system;Infectious diseases;Infectious diseases;Signal transduction;Cell growth and death;Infectious diseases;Cellular community - eukaryotes;Infectious diseases;Endocrine system;Nervous system;Immune system;Infectious diseases;Endocrine and metabolic diseases;Immune system;Cancer: overview;Drug resistance;Endocrine system;…	ko05168//Herpes simplex infection;ko05200//Pathways in cancer;ko04151//PI3K-Akt signaling pathway;ko05152//Tuberculosis;ko04062//Chemokine signaling pathway;ko05167//Kaposi sarcoma-associated herpesvirus infection;ko05164//Influenza A;ko04630//Jak-STAT signaling pathway;ko04217//Necroptosis;ko05161//Hepatitis B;ko04550//Signaling pathways regulating pluripotency of stem cells;ko05140//Leishmanias…	K04447;K04447;K04447;K04447;K04447;K04447;K04447;K04447;K04447;K04447;K04447;K04447;K04447;K04447;K04447;K04447;K04447;K04447;K04447;K04447;K04447;K04447	GO:0000791//euchromatin;GO:0005634//nucleus;GO:0005654//nucleoplasm;GO:0005730//nucleolus;GO:0005737//cytoplasm;GO:0005829//cytosol;GO:0005856//cytoskeleton;GO:0005886//plasma membrane;GO:0005901//caveola;GO:0005925//focal adhesion;GO:0012505//endomembrane system;GO:0016020//membrane;GO:0031904//endosome lumen;GO:0045121//membrane raft;GO:0098794//postsynapse;GO:0098978//glutamatergic synapse	GO:0000166//nucleotide binding;GO:0004672//protein kinase activity;GO:0004713//protein tyrosine kinase activity;GO:0004714//transmembrane receptor protein tyrosine kinase activity;GO:0004715//non-membrane spanning protein tyrosine kinase activity;GO:0005102//signaling receptor binding;GO:0005131//growth hormone receptor binding;GO:0005143//interleukin-12 receptor binding;GO:0005515//protein bindi…	GO:0000165//MAPK cascade;GO:0000186//activation of MAPKK activity;GO:0001774//microglial cell activation;GO:0002250//adaptive immune response;GO:0002376//immune system process;GO:0006325//chromatin organization;GO:0006468//protein phosphorylation;GO:0006915//apoptotic process;GO:0006919//activation of cysteine-type endopeptidase activity involved in apoptotic process;GO:0006979//response to oxida…
ENSG00000288534	308	237	348	178	67	129	3.51	2.53	3.89	1.58	0.75	1.52	3.31	1.28333	-1.36694	0.000166701	0.000579942	-	TMX2-CTNND1 readthrough (NMD candidate)	-	-	-	-	GO:0016020//membrane;GO:0016021//integral component of membrane	-	-
ENSG00000166793	23	26	27	10	8	7	0.8	0.75	0.77	0.24	0.29	0.37	0.773333	0.3	-1.36613	0.000627634	0.00200246	YPEL4	yippee like 4 [Source:HGNC Symbol;Acc:HGNC:18328]	-	-	-	-	GO:0005634//nucleus;GO:0005730//nucleolus	GO:0046872//metal ion binding	-
ENSG00000101871	980	973	962	594	420	349	12.86	12.5	13.46	5.14	5.03	4.92	12.94	5.03	-1.36321	1.64822e-44	4.34702e-43	MID1	midline 1 [Source:HGNC Symbol;Acc:HGNC:7095]	Genetic Information Processing	Folding, sorting and degradation	ko04120//Ubiquitin mediated proteolysis	K08285	GO:0005737//cytoplasm;GO:0005819//spindle;GO:0005829//cytosol;GO:0005856//cytoskeleton;GO:0005874//microtubule;GO:0005875//microtubule associated complex;GO:0005881//cytoplasmic microtubule;GO:0015630//microtubule cytoskeleton;GO:0016020//membrane;GO:0016021//integral component of membrane	GO:0005515//protein binding;GO:0008017//microtubule binding;GO:0008270//zinc ion binding;GO:0016740//transferase activity;GO:0019899//enzyme binding;GO:0031625//ubiquitin protein ligase binding;GO:0042802//identical protein binding;GO:0042803//protein homodimerization activity;GO:0046872//metal ion binding;GO:0051219//phosphoprotein binding	GO:0000226//microtubule cytoskeleton organization;GO:0007026//negative regulation of microtubule depolymerization;GO:0007389//pattern specification process;GO:0032874//positive regulation of stress-activated MAPK cascade;GO:0035372//protein localization to microtubule;GO:0060333//interferon-gamma-mediated signaling pathway
ENSG00000170624	1168	1220	1203	461	428	392	18.06	19.39	19	6.45	7.55	7.98	18.8167	7.32667	-1.36078	4.66108e-90	2.82606e-88	SGCD	sarcoglycan delta [Source:HGNC Symbol;Acc:HGNC:10807]	Human Diseases;Human Diseases;Human Diseases;Human Diseases	Cardiovascular diseases;Cardiovascular diseases;Cardiovascular diseases;Cardiovascular diseases	ko05414//Dilated cardiomyopathy (DCM);ko05416//Viral myocarditis;ko05410//Hypertrophic cardiomyopathy (HCM);ko05412//Arrhythmogenic right ventricular cardiomyopathy (ARVC)	K12563;K12563;K12563;K12563	GO:0005737//cytoplasm;GO:0005856//cytoskeleton;GO:0005886//plasma membrane;GO:0016010//dystrophin-associated glycoprotein complex;GO:0016012//sarcoglycan complex;GO:0016020//membrane;GO:0016021//integral component of membrane;GO:0042383//sarcolemma	-	GO:0007517//muscle organ development;GO:0048738//cardiac muscle tissue development;GO:0060047//heart contraction
ENSG00000100100	14	23	19	13	7	7	0.35	0.65	0.54	0.25	0.17	0.18	0.513333	0.2	-1.3599	0.031715	0.0709378	PIK3IP1	phosphoinositide-3-kinase interacting protein 1 [Source:HGNC Symbol;Acc:HGNC:24942]	-	-	-	-	GO:0005886//plasma membrane;GO:0016020//membrane;GO:0016021//integral component of membrane	GO:0004252//serine-type endopeptidase activity;GO:0005515//protein binding;GO:0036313//phosphatidylinositol 3-kinase catalytic subunit binding	GO:0006508//proteolysis;GO:0014067//negative regulation of phosphatidylinositol 3-kinase signaling;GO:0043553//negative regulation of phosphatidylinositol 3-kinase activity
ENSG00000186469	1505	1581	1468	713	644	528	32.99	31.69	30.32	11.82	13.44	11.78	31.6667	12.3467	-1.35884	1.8046e-86	1.04406e-84	GNG2	G protein subunit gamma 2 [Source:HGNC Symbol;Acc:HGNC:4404]	Human Diseases;Environmental Information Processing;Environmental Information Processing;Human Diseases;Human Diseases;Organismal Systems;Human Diseases;Human Diseases;Organismal Systems;Environmental Information Processing;Organismal Systems;Organismal Systems;Organismal Systems;Organismal Systems;Organismal Systems;Organismal Systems;Human Diseases;Organismal Systems	Cancers;Signal transduction;Signal transduction;Infectious diseases;Infectious disease: viral;Immune system;Substance dependence;Infectious diseases;Nervous system;Signal transduction;Nervous system;Endocrine system;Nervous system;Nervous system;Nervous system;Environmental adaptation;Substance dependence;Nervous system	ko05200//Pathways in cancer;ko04151//PI3K-Akt signaling pathway;ko04014//Ras signaling pathway;ko05163//Human cytomegalovirus infection;ko05170//Human immunodeficiency virus 1 infection;ko04062//Chemokine signaling pathway;ko05034//Alcoholism;ko05167//Kaposi sarcoma-associated herpesvirus infection;ko04723//Retrograde endocannabinoid signaling;ko04371//Apelin signaling pathway;ko04728//Dopaminerg…	K07826;K07826;K07826;K07826;K07826;K07826;K07826;K07826;K07826;K07826;K07826;K07826;K07826;K07826;K07826;K07826;K07826;K07826	GO:0005834//heterotrimeric G-protein complex;GO:0005886//plasma membrane;GO:0016020//membrane;GO:0031680//G-protein beta/gamma-subunit complex;GO:0070062//extracellular exosome	GO:0005515//protein binding;GO:0031681//G-protein beta-subunit binding	GO:0002862//negative regulation of inflammatory response to antigenic stimulus;GO:0006457//protein folding;GO:0007165//signal transduction;GO:0007186//G protein-coupled receptor signaling pathway;GO:0007191//adenylate cyclase-activating dopamine receptor signaling pathway;GO:0007223//Wnt signaling pathway, calcium modulating pathway;GO:0008283//cell proliferation;GO:0030168//platelet activation;G…
ENSG00000105855	3882	3817	3998	2046	1569	1361	27.11	24.38	26.62	10.73	10.25	9.5	26.0367	10.16	-1.35764	1.33629e-152	1.62641e-150	ITGB8	integrin subunit beta 8 [Source:HGNC Symbol;Acc:HGNC:6163]	Environmental Information Processing;Human Diseases;Cellular Processes;Cellular Processes;Human Diseases;Environmental Information Processing;Human Diseases;Environmental Information Processing;Human Diseases	Signal transduction;Infectious diseases;Cell motility;Cellular community - eukaryotes;Cardiovascular diseases;Signaling molecules and interaction;Cardiovascular diseases;Signaling molecules and interaction;Cardiovascular diseases	ko04151//PI3K-Akt signaling pathway;ko05165//Human papillomavirus infection;ko04810//Regulation of actin cytoskeleton;ko04510//Focal adhesion;ko05414//Dilated cardiomyopathy (DCM);ko04514//Cell adhesion molecules (CAMs);ko05410//Hypertrophic cardiomyopathy (HCM);ko04512//ECM-receptor interaction;ko05412//Arrhythmogenic right ventricular cardiomyopathy (ARVC)	K06591;K06591;K06591;K06591;K06591;K06591;K06591;K06591;K06591	GO:0005886//plasma membrane;GO:0005925//focal adhesion;GO:0008305//integrin complex;GO:0009986//cell surface;GO:0016020//membrane;GO:0016021//integral component of membrane;GO:0034686//integrin alphav-beta8 complex;GO:0070062//extracellular exosome	GO:0005102//signaling receptor binding;GO:0005178//integrin binding;GO:0038023//signaling receptor activity;GO:1990430//extracellular matrix protein binding	GO:0001570//vasculogenesis;GO:0001573//ganglioside metabolic process;GO:0006955//immune response;GO:0007155//cell adhesion;GO:0007160//cell-matrix adhesion;GO:0007179//transforming growth factor beta receptor signaling pathway;GO:0007229//integrin-mediated signaling pathway;GO:0009615//response to virus;GO:0010628//positive regulation of gene expression;GO:0010629//negative regulation of gene exp…
ENSG00000112183	95	132	102	49	56	31	2.54	3.66	2.43	1	1.55	0.84	2.87667	1.13	-1.34808	3.763e-08	2.03588e-07	RBM24	RNA binding motif protein 24 [Source:HGNC Symbol;Acc:HGNC:21539]	-	-	-	-	GO:0005634//nucleus;GO:0005654//nucleoplasm;GO:0005737//cytoplasm;GO:0005829//cytosol	GO:0003676//nucleic acid binding;GO:0003723//RNA binding;GO:0003730//mRNA 3'-UTR binding;GO:0005515//protein binding;GO:0035925//mRNA 3'-UTR AU-rich region binding;GO:0097157//pre-mRNA intronic binding;GO:1990715//mRNA CDS binding;GO:1990825//sequence-specific mRNA binding	GO:0000381//regulation of alternative mRNA splicing, via spliceosome;GO:0003197//endocardial cushion development;GO:0006397//mRNA processing;GO:0006417//regulation of translation;GO:0006974//cellular response to DNA damage stimulus;GO:0008380//RNA splicing;GO:0010830//regulation of myotube differentiation;GO:0010831//positive regulation of myotube differentiation;GO:0030154//cell differentiation;…
ENSG00000107611	217	237	257	99	89	108	1.09	1.11	1.27	0.38	0.43	0.56	1.15667	0.456667	-1.34076	1.35391e-15	1.23727e-14	CUBN	cubilin [Source:HGNC Symbol;Acc:HGNC:2548]	Organismal Systems	Digestive system	ko04977//Vitamin digestion and absorption	K14616	GO:0005737//cytoplasm;GO:0005764//lysosome;GO:0005765//lysosomal membrane;GO:0005768//endosome;GO:0005783//endoplasmic reticulum;GO:0005794//Golgi apparatus;GO:0005829//cytosol;GO:0005886//plasma membrane;GO:0005903//brush border;GO:0005905//clathrin-coated pit;GO:0010008//endosome membrane;GO:0016020//membrane;GO:0016324//apical plasma membrane;GO:0030139//endocytic vesicle;GO:0031232//extrinsic…	GO:0005509//calcium ion binding;GO:0005515//protein binding;GO:0031419//cobalamin binding;GO:0038023//signaling receptor activity;GO:0038024//cargo receptor activity;GO:0042803//protein homodimerization activity;GO:0046872//metal ion binding	GO:0001894//tissue homeostasis;GO:0006629//lipid metabolic process;GO:0006897//endocytosis;GO:0006898//receptor-mediated endocytosis;GO:0008202//steroid metabolic process;GO:0008203//cholesterol metabolic process;GO:0009235//cobalamin metabolic process;GO:0009617//response to bacterium;GO:0015031//protein transport;GO:0015889//cobalamin transport;GO:0034384//high-density lipoprotein particle clea…
ENSG00000187634	23	16	30	13	8	7	0.6	0.41	0.66	0.23	0.23	0.2	0.556667	0.22	-1.33931	0.00601879	0.015992	SAMD11	sterile alpha motif domain containing 11 [Source:HGNC Symbol;Acc:HGNC:28706]	-	-	-	-	GO:0005634//nucleus	GO:0003677//DNA binding;GO:0003682//chromatin binding;GO:0005515//protein binding;GO:0042393//histone binding	GO:0045892//negative regulation of transcription, DNA-templated
ENSG00000006607	5127	5442	5275	2484	2069	1954	72.58	71.12	71.03	27.36	28.11	29.4	71.5767	28.29	-1.3392	4.73255e-263	1.46718e-260	FARP2	FERM, ARH/RhoGEF and pleckstrin domain protein 2 [Source:HGNC Symbol;Acc:HGNC:16460]	Environmental Information Processing;Cellular Processes	Signal transduction;Cellular community - eukaryotes	ko04015//Rap1 signaling pathway;ko04520//Adherens junction	K06082;K06082	GO:0005737//cytoplasm;GO:0005829//cytosol;GO:0005856//cytoskeleton	GO:0005085//guanyl-nucleotide exchange factor activity;GO:0008092//cytoskeletal protein binding	GO:0007155//cell adhesion;GO:0016322//neuron remodeling;GO:0016601//Rac protein signal transduction;GO:0022405//hair cycle process;GO:0030316//osteoclast differentiation;GO:0031532//actin cytoskeleton reorganization;GO:0033623//regulation of integrin activation;GO:0050790//regulation of catalytic activity;GO:0071526//semaphorin-plexin signaling pathway;GO:0071800//podosome assembly
ENSG00000172159	24	28	26	14	9	14	0.34	0.43	0.29	0.13	0.13	0.16	0.353333	0.14	-1.3356	0.0104533	0.0263514	FRMD3	FERM domain containing 3 [Source:HGNC Symbol;Acc:HGNC:24125]	-	-	-	-	GO:0005856//cytoskeleton;GO:0016020//membrane;GO:0016021//integral component of membrane	GO:0005515//protein binding;GO:0008092//cytoskeletal protein binding	GO:0031032//actomyosin structure organization
ENSG00000139354	1435	1321	1342	678	566	522	27.7	24.6	25.7	10.43	9.76	10.73	26	10.3067	-1.33493	4.45619e-72	2.06835e-70	GAS2L3	growth arrest specific 2 like 3 [Source:HGNC Symbol;Acc:HGNC:27475]	-	-	-	-	GO:0005737//cytoplasm;GO:0005856//cytoskeleton;GO:0005874//microtubule;GO:0005884//actin filament;GO:0015629//actin cytoskeleton;GO:0015630//microtubule cytoskeleton	GO:0003779//actin binding;GO:0005515//protein binding;GO:0008017//microtubule binding;GO:0008093//cytoskeletal adaptor activity;GO:0051015//actin filament binding	GO:0000226//microtubule cytoskeleton organization;GO:0030036//actin cytoskeleton organization;GO:0051764//actin crosslink formation
ENSG00000115738	388	435	400	200	162	152	19.07	19.35	17.95	7.01	7.16	8.19	18.79	7.45333	-1.33401	1.47212e-29	2.48595e-28	ID2	inhibitor of DNA binding 2 [Source:HGNC Symbol;Acc:HGNC:5361]	Human Diseases;Environmental Information Processing;Cellular Processes;Environmental Information Processing	Cancers;Signal transduction;Cellular community - eukaryotes;Signal transduction	ko05202//Transcriptional misregulation in cancers;ko04390//Hippo signaling pathway;ko04550//Signaling pathways regulating pluripotency of stem cells;ko04350//TGF-beta signaling pathway	K17693;K17693;K17693;K17693	GO:0000791//euchromatin;GO:0005634//nucleus;GO:0005654//nucleoplasm;GO:0005737//cytoplasm;GO:0005829//cytosol;GO:0032991//protein-containing complex	GO:0001102//RNA polymerase II activating transcription factor binding;GO:0005515//protein binding;GO:0044325//ion channel binding;GO:0046983//protein dimerization activity	GO:0000122//negative regulation of transcription by RNA polymerase II;GO:0003166//bundle of His development;GO:0007275//multicellular organism development;GO:0007507//heart development;GO:0007623//circadian rhythm;GO:0010628//positive regulation of gene expression;GO:0010629//negative regulation of gene expression;GO:0019216//regulation of lipid metabolic process;GO:0021772//olfactory bulb develo…
ENSG00000166833	1141	1208	1259	580	485	463	6.65	6.83	7.36	2.84	2.64	2.79	6.94667	2.75667	-1.3334	5.3626e-72	2.48205e-70	NAV2	neuron navigator 2 [Source:HGNC Symbol;Acc:HGNC:15997]	-	-	-	-	GO:0005614//interstitial matrix;GO:0005634//nucleus;GO:0005654//nucleoplasm;GO:0031012//extracellular matrix	GO:0000166//nucleotide binding;GO:0003678//DNA helicase activity;GO:0004386//helicase activity;GO:0005515//protein binding;GO:0005524//ATP binding;GO:0008201//heparin binding;GO:0016787//hydrolase activity;GO:0016887//ATPase activity;GO:0043138//3'-5' DNA helicase activity	GO:0003025//regulation of systemic arterial blood pressure by baroreceptor feedback;GO:0007399//nervous system development;GO:0007605//sensory perception of sound;GO:0007608//sensory perception of smell;GO:0007626//locomotory behavior;GO:0021554//optic nerve development;GO:0021563//glossopharyngeal nerve development;GO:0021564//vagus nerve development;GO:0022008//neurogenesis;GO:0032508//DNA dupl…
ENSG00000132763	341	380	381	179	154	125	8.62	8.77	9.99	3.51	3.7	3.66	9.12667	3.62333	-1.33277	2.20198e-26	3.35629e-25	MMACHC	metabolism of cobalamin associated C [Source:HGNC Symbol;Acc:HGNC:24525]	Organismal Systems	Digestive system	ko04977//Vitamin digestion and absorption	K14618	GO:0005737//cytoplasm;GO:0005829//cytosol	GO:0005515//protein binding;GO:0016491//oxidoreductase activity;GO:0016740//transferase activity;GO:0031419//cobalamin binding;GO:0032451//demethylase activity;GO:0033787//cyanocobalamin reductase (cyanide-eliminating) activity;GO:0042803//protein homodimerization activity;GO:0043295//glutathione binding;GO:0071949//FAD binding	GO:0006749//glutathione metabolic process;GO:0009235//cobalamin metabolic process;GO:0009236//cobalamin biosynthetic process;GO:0070988//demethylation
ENSG00000203760	179	215	177	104	68	70	14.42	16.07	13.36	6.27	5.39	5.75	14.6167	5.80333	-1.33266	3.95436e-14	3.32519e-13	CENPW	centromere protein W [Source:HGNC Symbol;Acc:HGNC:21488]	-	-	-	-	GO:0000775//chromosome, centromeric region;GO:0000776//kinetochore;GO:0000777//condensed chromosome kinetochore;GO:0005634//nucleus;GO:0005654//nucleoplasm;GO:0005694//chromosome;GO:0005730//nucleolus;GO:0016363//nuclear matrix	GO:0003677//DNA binding;GO:0005515//protein binding;GO:0046982//protein heterodimerization activity	GO:0000278//mitotic cell cycle;GO:0007049//cell cycle;GO:0007059//chromosome segregation;GO:0034080//CENP-A containing nucleosome assembly;GO:0051276//chromosome organization;GO:0051301//cell division;GO:0051382//kinetochore assembly
ENSG00000038427	151	157	148	71	52	59	0.91	0.88	0.93	0.32	0.32	0.44	0.906667	0.36	-1.33258	4.66315e-13	3.69432e-12	VCAN	versican [Source:HGNC Symbol;Acc:HGNC:2464]	Environmental Information Processing	Signaling molecules and interaction	ko04514//Cell adhesion molecules (CAMs)	K06793	GO:0001750//photoreceptor outer segment;GO:0005576//extracellular region;GO:0005615//extracellular space;GO:0005788//endoplasmic reticulum lumen;GO:0005796//Golgi lumen;GO:0016020//membrane;GO:0031012//extracellular matrix;GO:0033165//interphotoreceptor matrix;GO:0042995//cell projection;GO:0043202//lysosomal lumen;GO:0062023//collagen-containing extracellular matrix	GO:0005509//calcium ion binding;GO:0005515//protein binding;GO:0005539//glycosaminoglycan binding;GO:0005540//hyaluronic acid binding;GO:0030021//extracellular matrix structural constituent conferring compression resistance;GO:0030246//carbohydrate binding	GO:0001501//skeletal system development;GO:0001649//osteoblast differentiation;GO:0007155//cell adhesion;GO:0007275//multicellular organism development;GO:0007417//central nervous system development;GO:0008037//cell recognition;GO:0008347//glial cell migration;GO:0030198//extracellular matrix organization;GO:0030206//chondroitin sulfate biosynthetic process;GO:0030207//chondroitin sulfate catabol…
ENSG00000149212	759	821	868	440	301	313	4.77	4.91	5.33	2.12	1.82	2.02	5.00333	1.98667	-1.33254	8.73226e-48	2.49965e-46	SESN3	sestrin 3 [Source:HGNC Symbol;Acc:HGNC:23060]	Organismal Systems;Cellular Processes	Aging;Cell growth and death	ko04211//Longevity regulating pathway - mammal;ko04115//p53 signaling pathway	K10141;K10141	GO:0005634//nucleus;GO:0005737//cytoplasm;GO:0031932//TORC2 complex;GO:0061700//GATOR2 complex	GO:0005515//protein binding;GO:0016491//oxidoreductase activity;GO:0016684//oxidoreductase activity, acting on peroxide as acceptor;GO:0070728//leucine binding	GO:0016239//positive regulation of macroautophagy;GO:0032868//response to insulin;GO:0034198//cellular response to amino acid starvation;GO:0038203//TORC2 signaling;GO:0042149//cellular response to glucose starvation;GO:0042593//glucose homeostasis;GO:0046626//regulation of insulin receptor signaling pathway;GO:0051896//regulation of protein kinase B signaling;GO:0071230//cellular response to ami…
ENSG00000136999	1287	1277	1287	593	560	479	31.38	29.04	30.69	11.1	13.17	11.98	30.37	12.0833	-1.32963	1.97824e-68	8.55382e-67	CCN3	cellular communication network factor 3 [Source:HGNC Symbol;Acc:HGNC:7885]	-	-	-	-	GO:0005576//extracellular region;GO:0005737//cytoplasm;GO:0005921//gap junction;GO:0030054//cell junction;GO:0030424//axon;GO:0030425//dendrite;GO:0031012//extracellular matrix;GO:0043025//neuronal cell body;GO:0043231//intracellular membrane-bounded organelle;GO:0062023//collagen-containing extracellular matrix	GO:0005112//Notch binding;GO:0005178//integrin binding;GO:0005515//protein binding;GO:0005520//insulin-like growth factor binding;GO:0008083//growth factor activity;GO:0008201//heparin binding	GO:0001525//angiogenesis;GO:0002062//chondrocyte differentiation;GO:0007155//cell adhesion;GO:0007165//signal transduction;GO:0010468//regulation of gene expression;GO:0010761//fibroblast migration;GO:0010832//negative regulation of myotube differentiation;GO:0014909//smooth muscle cell migration;GO:0030308//negative regulation of cell growth;GO:0033627//cell adhesion mediated by integrin;GO:0035…
ENSG00000112144	1338	1263	1295	704	482	487	13.07	11.51	12.36	5.28	4.54	4.88	12.3133	4.9	-1.32937	1.25896e-69	5.59078e-68	CILK1	ciliogenesis associated kinase 1 [Source:HGNC Symbol;Acc:HGNC:21219]	-	-	-	-	GO:0001650//fibrillar center;GO:0005634//nucleus;GO:0005737//cytoplasm;GO:0005829//cytosol;GO:0005856//cytoskeleton;GO:0005929//cilium;GO:0036064//ciliary basal body;GO:0042995//cell projection;GO:0097542//ciliary tip;GO:0097546//ciliary base	GO:0000166//nucleotide binding;GO:0000287//magnesium ion binding;GO:0004672//protein kinase activity;GO:0004674//protein serine/threonine kinase activity;GO:0005515//protein binding;GO:0005524//ATP binding;GO:0016301//kinase activity;GO:0016740//transferase activity;GO:0046872//metal ion binding	GO:0006468//protein phosphorylation;GO:0007165//signal transduction;GO:0007275//multicellular organism development;GO:0016310//phosphorylation;GO:0030030//cell projection organization;GO:0035556//intracellular signal transduction;GO:0035720//intraciliary anterograde transport;GO:0035721//intraciliary retrograde transport;GO:0042073//intraciliary transport;GO:0060271//cilium assembly
ENSG00000176771	561	606	608	257	249	222	4.67	4.92	5.16	1.85	2.02	2	4.91667	1.95667	-1.32928	1.04558e-38	2.34698e-37	NCKAP5	NCK associated protein 5 [Source:HGNC Symbol;Acc:HGNC:29847]	-	-	-	-	GO:0005575//cellular_component;GO:0035371//microtubule plus-end	-	GO:0001578//microtubule bundle formation;GO:0007019//microtubule depolymerization;GO:0008150//biological_process
ENSG00000123975	1160	1387	1266	671	490	477	113.07	126.12	120.73	50.21	46.08	47.7	119.973	47.9967	-1.32171	2.74963e-71	1.2515e-69	CKS2	CDC28 protein kinase regulatory subunit 2 [Source:HGNC Symbol;Acc:HGNC:2000]	Human Diseases;Human Diseases	Cancers;Cancers	ko05200//Pathways in cancer;ko05222//Small cell lung cancer	K02219;K02219	GO:0000307//cyclin-dependent protein kinase holoenzyme complex;GO:0019005//SCF ubiquitin ligase complex	GO:0003682//chromatin binding;GO:0005515//protein binding;GO:0016538//cyclin-dependent protein serine/threonine kinase regulator activity;GO:0019901//protein kinase binding;GO:0042393//histone binding;GO:0043130//ubiquitin binding;GO:0061575//cyclin-dependent protein serine/threonine kinase activator activity	GO:0000079//regulation of cyclin-dependent protein serine/threonine kinase activity;GO:0006357//regulation of transcription by RNA polymerase II;GO:0007049//cell cycle;GO:0007127//meiosis I;GO:0007346//regulation of mitotic cell cycle;GO:0008283//cell proliferation;GO:0044772//mitotic cell cycle phase transition;GO:0045737//positive regulation of cyclin-dependent protein serine/threonine kinase a…
ENSG00000162520	511	609	504	317	175	229	9.24	10.19	8.68	4.24	2.94	4.08	9.37	3.75333	-1.31988	1.4803e-25	2.17168e-24	SYNC	syncoilin, intermediate filament protein [Source:HGNC Symbol;Acc:HGNC:28897]	-	-	-	-	GO:0005737//cytoplasm;GO:0005829//cytosol;GO:0005882//intermediate filament;GO:0030018//Z disc;GO:0031594//neuromuscular junction;GO:0042383//sarcolemma;GO:0048471//perinuclear region of cytoplasm	GO:0005515//protein binding	GO:0045103//intermediate filament-based process
ENSG00000178538	505	548	550	266	212	210	5.29	5.35	5.63	2.14	2.14	2.26	5.42333	2.18	-1.31485	3.7627e-36	7.86576e-35	CA8	carbonic anhydrase 8 [Source:HGNC Symbol;Acc:HGNC:1382]	Metabolism;Metabolism	Global and overview maps;Energy metabolism	ko01100//Metabolic pathways;ko00910//Nitrogen metabolism	K01672;K01672	GO:0005737//cytoplasm	GO:0004089//carbonate dehydratase activity;GO:0005515//protein binding;GO:0008270//zinc ion binding;GO:0016836//hydro-lyase activity;GO:0046872//metal ion binding	GO:0006730//one-carbon metabolic process;GO:0048015//phosphatidylinositol-mediated signaling
ENSG00000080824	84814	89002	86897	45785	35049	31762	1582.29	1550.75	1586.25	659.9	634.44	610.42	1573.1	634.92	-1.30896	0	0	HSP90AA1	heat shock protein 90 alpha family class A member 1 [Source:HGNC Symbol;Acc:HGNC:5253]	Human Diseases;Environmental Information Processing;Human Diseases;Organismal Systems;Genetic Information Processing;Cellular Processes;Human Diseases;Organismal Systems;Organismal Systems;Organismal Systems;Human Diseases;Organismal Systems;Organismal Systems	Cancers;Signal transduction;Infectious diseases;Immune system;Folding, sorting and degradation;Cell growth and death;Cardiovascular diseases;Endocrine system;Immune system;Endocrine system;Cancers;Immune system;Immune system	ko05200//Pathways in cancer;ko04151//PI3K-Akt signaling pathway;ko05132//Salmonella infection;ko04621//NOD-like receptor signaling pathway;ko04141//Protein processing in endoplasmic reticulum;ko04217//Necroptosis;ko05418//Fluid shear stress and atherosclerosis;ko04915//Estrogen signaling pathway;ko04659//Th17 cell differentiation;ko04914//Progesterone-mediated oocyte maturation;ko05215//Prostate …	K04079;K04079;K04079;K04079;K04079;K04079;K04079;K04079;K04079;K04079;K04079;K04079;K04079	GO:0005576//extracellular region;GO:0005634//nucleus;GO:0005654//nucleoplasm;GO:0005737//cytoplasm;GO:0005739//mitochondrion;GO:0005829//cytosol;GO:0005886//plasma membrane;GO:0016020//membrane;GO:0032991//protein-containing complex;GO:0034774//secretory granule lumen;GO:0042470//melanosome;GO:0043025//neuronal cell body;GO:0043202//lysosomal lumen;GO:0043209//myelin sheath;GO:0044294//dendritic …	GO:0000166//nucleotide binding;GO:0003723//RNA binding;GO:0005515//protein binding;GO:0005524//ATP binding;GO:0016787//hydrolase activity;GO:0016887//ATPase activity;GO:0023026//MHC class II protein complex binding;GO:0030235//nitric-oxide synthase regulator activity;GO:0030911//TPR domain binding;GO:0031625//ubiquitin protein ligase binding;GO:0042802//identical protein binding;GO:0042803//prote…	GO:0000086//G2/M transition of mitotic cell cycle;GO:0001934//positive regulation of protein phosphorylation;GO:0002218//activation of innate immune response;GO:0002230//positive regulation of defense response to virus by host;GO:0006457//protein folding;GO:0006839//mitochondrial transport;GO:0006898//receptor-mediated endocytosis;GO:0006986//response to unfolded protein;GO:0007004//telomere main…
ENSG00000111816	203	197	222	118	66	86	0.91	0.83	0.98	0.41	0.29	0.4	0.906667	0.366667	-1.3061	8.11326e-14	6.69558e-13	FRK	fyn related Src family tyrosine kinase [Source:HGNC Symbol;Acc:HGNC:3955]	Environmental Information Processing	Signal transduction	ko04013//MAPK signaling pathway - fly	K08892	GO:0005576//extracellular region;GO:0005622//intracellular;GO:0005634//nucleus;GO:0005654//nucleoplasm;GO:0005737//cytoplasm;GO:0005829//cytosol;GO:0005886//plasma membrane;GO:0031234//extrinsic component of cytoplasmic side of plasma membrane;GO:0035578//azurophil granule lumen;GO:0035580//specific granule lumen;GO:0070062//extracellular exosome	GO:0000166//nucleotide binding;GO:0004672//protein kinase activity;GO:0004713//protein tyrosine kinase activity;GO:0004714//transmembrane receptor protein tyrosine kinase activity;GO:0004715//non-membrane spanning protein tyrosine kinase activity;GO:0005102//signaling receptor binding;GO:0005515//protein binding;GO:0005524//ATP binding;GO:0016301//kinase activity;GO:0016740//transferase activity	GO:0000122//negative regulation of transcription by RNA polymerase II;GO:0006468//protein phosphorylation;GO:0007169//transmembrane receptor protein tyrosine kinase signaling pathway;GO:0008285//negative regulation of cell proliferation;GO:0016310//phosphorylation;GO:0018108//peptidyl-tyrosine phosphorylation;GO:0030154//cell differentiation;GO:0043312//neutrophil degranulation;GO:0045087//innate…
ENSG00000136531	79	71	74	36	25	34	0.83	0.77	0.6	0.22	0.25	0.42	0.733333	0.296667	-1.30563	1.90518e-06	8.5181e-06	SCN2A	sodium voltage-gated channel alpha subunit 2 [Source:HGNC Symbol;Acc:HGNC:10588]	Organismal Systems	Sensory system	ko04742//Taste transduction	K04834	GO:0001518//voltage-gated sodium channel complex;GO:0005886//plasma membrane;GO:0005887//integral component of plasma membrane;GO:0014704//intercalated disc;GO:0016020//membrane;GO:0016021//integral component of membrane;GO:0030315//T-tubule;GO:0030424//axon;GO:0031226//intrinsic component of plasma membrane;GO:0033268//node of Ranvier;GO:0033270//paranode region of axon;GO:0034706//sodium channe…	GO:0005216//ion channel activity;GO:0005244//voltage-gated ion channel activity;GO:0005248//voltage-gated sodium channel activity;GO:0005261//cation channel activity;GO:0005272//sodium channel activity;GO:0005515//protein binding	GO:0006811//ion transport;GO:0006814//sodium ion transport;GO:0007399//nervous system development;GO:0007613//memory;GO:0008627//intrinsic apoptotic signaling pathway in response to osmotic stress;GO:0019228//neuronal action potential;GO:0034220//ion transmembrane transport;GO:0034765//regulation of ion transmembrane transport;GO:0035725//sodium ion transmembrane transport;GO:0042552//myelination…
ENSG00000136160	5011	4796	5154	2422	1961	1897	96.14	87.84	95.07	37.07	37.43	38.4	93.0167	37.6333	-1.30548	3.3325e-176	5.21489e-174	EDNRB	endothelin receptor type B [Source:HGNC Symbol;Acc:HGNC:3180]	Human Diseases;Environmental Information Processing;Environmental Information Processing;Environmental Information Processing;Organismal Systems;Organismal Systems	Cancers;Signaling molecules and interaction;Signal transduction;Signal transduction;Endocrine system;Endocrine system	ko05200//Pathways in cancer;ko04080//Neuroactive ligand-receptor interaction;ko04020//Calcium signaling pathway;ko04022//cGMP - PKG signaling pathway;ko04926//Relaxin signaling pathway;ko04916//Melanogenesis	K04198;K04198;K04198;K04198;K04198;K04198	GO:0005886//plasma membrane;GO:0005887//integral component of plasma membrane;GO:0016020//membrane;GO:0016021//integral component of membrane;GO:0031965//nuclear membrane;GO:0045121//membrane raft	GO:0004930//G protein-coupled receptor activity;GO:0004962//endothelin receptor activity;GO:0005515//protein binding;GO:0017046//peptide hormone binding;GO:0031702//type 1 angiotensin receptor binding	GO:0000122//negative regulation of transcription by RNA polymerase II;GO:0001755//neural crest cell migration;GO:0001934//positive regulation of protein phosphorylation;GO:0006885//regulation of pH;GO:0007165//signal transduction;GO:0007166//cell surface receptor signaling pathway;GO:0007186//G protein-coupled receptor signaling pathway;GO:0007194//negative regulation of adenylate cyclase activit…
ENSG00000188312	240	266	204	246	137	153	4.48	6.45	5.21	3.34	1.65	1.55	5.38	2.18	-1.30328	0.000885335	0.00276033	CENPP	centromere protein P [Source:HGNC Symbol;Acc:HGNC:32933]	-	-	-	-	GO:0000775//chromosome, centromeric region;GO:0005634//nucleus;GO:0005654//nucleoplasm;GO:0005694//chromosome;GO:0005730//nucleolus;GO:0005829//cytosol	GO:0005515//protein binding	GO:0007052//mitotic spindle organization;GO:0034080//CENP-A containing nucleosome assembly
ENSG00000068781	58	91	52	21	33	28	0.92	1.35	0.79	0.25	0.5	0.49	1.02	0.413333	-1.30319	3.7561e-05	0.000143593	STON1-GTF2A1L	STON1-GTF2A1L readthrough [Source:HGNC Symbol;Acc:HGNC:30651]	-	-	-	-	GO:0005634//nucleus;GO:0005672//transcription factor TFIIA complex;GO:0005737//cytoplasm	-	GO:0006367//transcription initiation from RNA polymerase II promoter;GO:0006897//endocytosis
ENSG00000128268	18	27	19	10	9	8	0.2	0.28	0.21	0.09	0.1	0.09	0.23	0.0933333	-1.30117	0.00978103	0.0248166	MGAT3	beta-1,4-mannosyl-glycoprotein 4-beta-N-acetylglucosaminyltransferase [Source:HGNC Symbol;Acc:HGNC:7046]	Metabolism;Metabolism	Global and overview maps;Glycan biosynthesis and metabolism	ko01100//Metabolic pathways;ko00510//N-Glycan biosynthesis	K00737;K00737	GO:0000139//Golgi membrane;GO:0005794//Golgi apparatus;GO:0016020//membrane;GO:0016021//integral component of membrane	GO:0003830//beta-1,4-mannosylglycoprotein 4-beta-N-acetylglucosaminyltransferase activity;GO:0005515//protein binding;GO:0016740//transferase activity;GO:0016757//transferase activity, transferring glycosyl groups	GO:0006044//N-acetylglucosamine metabolic process;GO:0006486//protein glycosylation;GO:0006487//protein N-linked glycosylation;GO:0008104//protein localization;GO:0018215//protein phosphopantetheinylation;GO:0030334//regulation of cell migration;GO:0034599//cellular response to oxidative stress;GO:0050435//amyloid-beta metabolic process;GO:0050890//cognition;GO:1902966//positive regulation of pro…
ENSG00000124212	174	188	198	87	78	77	1.88	1.89	2.09	0.72	0.81	0.85	1.95333	0.793333	-1.29994	1.63674e-13	1.334e-12	PTGIS	prostaglandin I2 synthase [Source:HGNC Symbol;Acc:HGNC:9603]	Metabolism;Metabolism	Global and overview maps;Lipid metabolism	ko01100//Metabolic pathways;ko00590//Arachidonic acid metabolism	K01831;K01831	GO:0005615//extracellular space;GO:0005634//nucleus;GO:0005783//endoplasmic reticulum;GO:0005789//endoplasmic reticulum membrane;GO:0005901//caveola;GO:0016020//membrane;GO:0016021//integral component of membrane	GO:0004497//monooxygenase activity;GO:0005506//iron ion binding;GO:0005515//protein binding;GO:0008116//prostaglandin-I synthase activity;GO:0016705//oxidoreductase activity, acting on paired donors, with incorporation or reduction of molecular oxygen;GO:0016829//lyase activity;GO:0016853//isomerase activity;GO:0020037//heme binding;GO:0046872//metal ion binding	GO:0001516//prostaglandin biosynthetic process;GO:0006629//lipid metabolic process;GO:0006631//fatty acid metabolic process;GO:0006633//fatty acid biosynthetic process;GO:0006690//icosanoid metabolic process;GO:0006693//prostaglandin metabolic process;GO:0019371//cyclooxygenase pathway;GO:0032088//negative regulation of NF-kappaB transcription factor activity;GO:0034356//NAD biosynthesis via nico…
ENSG00000158560	684	713	693	309	250	268	17.03	17.18	16.96	6.58	6.82	7.39	17.0567	6.93	-1.29941	1.58757e-50	4.89408e-49	DYNC1I1	dynein cytoplasmic 1 intermediate chain 1 [Source:HGNC Symbol;Acc:HGNC:2963]	Cellular Processes;Human Diseases;Organismal Systems	Transport and catabolism;Infectious diseases;Excretory system	ko04145//Phagosome;ko05132//Salmonella infection;ko04962//Vasopressin-regulated water reabsorption	K10415;K10415;K10415	GO:0000775//chromosome, centromeric region;GO:0000776//kinetochore;GO:0000777//condensed chromosome kinetochore;GO:0000922//spindle pole;GO:0005634//nucleus;GO:0005694//chromosome;GO:0005737//cytoplasm;GO:0005829//cytosol;GO:0005856//cytoskeleton;GO:0005868//cytoplasmic dynein complex;GO:0005874//microtubule;GO:0030286//dynein complex;GO:0031982//vesicle;GO:0036464//cytoplasmic ribonucleoprotein …	GO:0003774//motor activity;GO:0003777//microtubule motor activity;GO:0005515//protein binding;GO:0008017//microtubule binding;GO:0030507//spectrin binding;GO:0045503//dynein light chain binding;GO:0045504//dynein heavy chain binding	GO:0006888//ER to Golgi vesicle-mediated transport;GO:0007018//microtubule-based movement;GO:0007052//mitotic spindle organization;GO:0010970//transport along microtubule;GO:0019058//viral life cycle;GO:0019886//antigen processing and presentation of exogenous peptide antigen via MHC class II;GO:0035973//aggrephagy;GO:0047496//vesicle transport along microtubule
ENSG00000258461	23	39	39	19	11	17	0.44	0.69	0.69	0.26	0.21	0.27	0.606667	0.246667	-1.29834	0.00413309	0.0113639	-	novel transcript	Metabolism;Metabolism;Metabolism	Global and overview maps;Carbohydrate metabolism;Carbohydrate metabolism	ko01100//Metabolic pathways;ko00500//Starch and sucrose metabolism;ko00052//Galactose metabolism	K12317;K12317;K12317	-	GO:0004553//hydrolase activity, hydrolyzing O-glycosyl compounds;GO:0004558//alpha-1,4-glucosidase activity;GO:0090599//alpha-glucosidase activity	GO:0006491//N-glycan processing
ENSG00000243244	675	770	763	431	264	262	7.32	7.79	8.08	3.72	2.81	2.91	7.73	3.14667	-1.29664	6.40841e-39	1.44045e-37	STON1	stonin 1 [Source:HGNC Symbol;Acc:HGNC:17003]	-	-	-	-	GO:0005737//cytoplasm;GO:0008021//synaptic vesicle;GO:0016020//membrane;GO:0030136//clathrin-coated vesicle;GO:0031410//cytoplasmic vesicle;GO:0043231//intracellular membrane-bounded organelle	GO:0035615//clathrin adaptor activity	GO:0006897//endocytosis;GO:0016192//vesicle-mediated transport;GO:0030100//regulation of endocytosis;GO:0048488//synaptic vesicle endocytosis
ENSG00000140522	48	31	43	15	19	15	2.02	1.06	1.86	0.61	0.73	0.68	1.64667	0.673333	-1.29016	0.00034895	0.00115877	RLBP1	retinaldehyde binding protein 1 [Source:HGNC Symbol;Acc:HGNC:10024]	-	-	-	-	GO:0005654//nucleoplasm;GO:0005737//cytoplasm;GO:0005813//centrosome;GO:0005829//cytosol;GO:0044297//cell body	GO:0005502//11-cis retinal binding;GO:0005515//protein binding;GO:0016918//retinal binding;GO:0019841//retinol binding;GO:1902936//phosphatidylinositol bisphosphate binding	GO:0001523//retinoid metabolic process;GO:0006776//vitamin A metabolic process;GO:0007601//visual perception;GO:0050896//response to stimulus
ENSG00000080166	52661	53393	55649	27067	22698	21569	754.71	719.17	774	295.66	309.92	313.86	749.293	306.48	-1.28974	0	0	DCT	dopachrome tautomerase [Source:HGNC Symbol;Acc:HGNC:2709]	Metabolism;Organismal Systems;Metabolism	Global and overview maps;Endocrine system;Amino acid metabolism	ko01100//Metabolic pathways;ko04916//Melanogenesis;ko00350//Tyrosine metabolism	K01827;K01827;K01827	GO:0005737//cytoplasm;GO:0005829//cytosol;GO:0005886//plasma membrane;GO:0016020//membrane;GO:0016021//integral component of membrane;GO:0033162//melanosome membrane;GO:0042470//melanosome;GO:0043231//intracellular membrane-bounded organelle	GO:0004167//dopachrome isomerase activity;GO:0005507//copper ion binding;GO:0005515//protein binding;GO:0016491//oxidoreductase activity;GO:0016853//isomerase activity;GO:0046872//metal ion binding	GO:0002052//positive regulation of neuroblast proliferation;GO:0006583//melanin biosynthetic process from tyrosine;GO:0008544//epidermis development;GO:0009637//response to blue light;GO:0021847//ventricular zone neuroblast division;GO:0042438//melanin biosynthetic process;GO:0043473//pigmentation;GO:0048066//developmental pigmentation;GO:0048468//cell development
ENSG00000196189	26	30	16	7	15	10	0.48	0.76	0.3	0.11	0.28	0.24	0.513333	0.21	-1.28951	0.0158032	0.0382024	SEMA4A	semaphorin 4A [Source:HGNC Symbol;Acc:HGNC:10729]	Organismal Systems	Development	ko04360//Axon guidance	K06521	GO:0005615//extracellular space;GO:0005886//plasma membrane;GO:0005887//integral component of plasma membrane;GO:0016020//membrane;GO:0016021//integral component of membrane	GO:0005515//protein binding;GO:0030215//semaphorin receptor binding;GO:0045499//chemorepellent activity	GO:0001525//angiogenesis;GO:0001755//neural crest cell migration;GO:0002250//adaptive immune response;GO:0002292//T cell differentiation involved in immune response;GO:0002376//immune system process;GO:0007275//multicellular organism development;GO:0007399//nervous system development;GO:0007409//axonogenesis;GO:0007411//axon guidance;GO:0008360//regulation of cell shape;GO:0010594//regulation of …
ENSG00000092969	16	21	18	14	10	3	0.17	0.23	0.21	0.12	0.1	0.03	0.203333	0.0833333	-1.28688	0.0400866	0.0872632	TGFB2	transforming growth factor beta 2 [Source:HGNC Symbol;Acc:HGNC:11768]	Human Diseases;Environmental Information Processing;Environmental Information Processing;Human Diseases;Human Diseases;Human Diseases;Human Diseases;Human Diseases;Human Diseases;Human Diseases;Human Diseases;Human Diseases;Cellular Processes;Environmental Information Processing;Human Diseases;Human Diseases;Environmental Information Processing;Organismal Systems;Cellular Processes;Human Diseases…	Cancers;Signal transduction;Signaling molecules and interaction;Infectious diseases;Infectious diseases;Cancers;Infectious diseases;Cancers;Cancers;Cardiovascular diseases;Infectious diseases;Immune diseases;Cell growth and death;Signal transduction;Cancers;Infectious diseases;Signal transduction;Development;Cell growth and death;Infectious diseases;Infectious diseases;Endocrine and metabolic dis…	ko05200//Pathways in cancer;ko04010//MAPK signaling pathway;ko04060//Cytokine-cytokine receptor interaction;ko05152//Tuberculosis;ko05166//HTLV-I infection;ko05205//Proteoglycans in cancer;ko05146//Amoebiasis;ko05206//MicroRNAs in cancer;ko05225//Hepatocellular carcinoma;ko05414//Dilated cardiomyopathy (DCM);ko05161//Hepatitis B;ko05323//Rheumatoid arthritis;ko04218//Cellular senescence;ko04390//…	K13376;K13376;K13376;K13376;K13376;K13376;K13376;K13376;K13376;K13376;K13376;K13376;K13376;K13376;K13376;K13376;K13376;K13376;K13376;K13376;K13376;K13376;K13376;K13376;K13376;K13376;K13376;K13376;K13376;K13376	GO:0005576//extracellular region;GO:0005615//extracellular space;GO:0030424//axon;GO:0031093//platelet alpha granule lumen;GO:0043025//neuronal cell body;GO:0062023//collagen-containing extracellular matrix	GO:0001540//amyloid-beta binding;GO:0005102//signaling receptor binding;GO:0005114//type II transforming growth factor beta receptor binding;GO:0005125//cytokine activity;GO:0005160//transforming growth factor beta receptor binding;GO:0005515//protein binding;GO:0008083//growth factor activity;GO:0034714//type III transforming growth factor beta receptor binding;GO:0042803//protein homodimerizati…	GO:0000902//cell morphogenesis;GO:0001501//skeletal system development;GO:0001654//eye development;GO:0001666//response to hypoxia;GO:0001822//kidney development;GO:0001837//epithelial to mesenchymal transition;GO:0001843//neural tube closure;GO:0001942//hair follicle development;GO:0002576//platelet degranulation;GO:0003007//heart morphogenesis;GO:0003148//outflow tract septum morphogenesis;GO:0…
ENSG00000258653	50	49	52	18	28	19	0.82	0.74	0.83	0.22	0.44	0.32	0.796667	0.326667	-1.28616	0.000185974	0.000641559	-	novel protein	-	-	-	-	-	GO:0036132//13-prostaglandin reductase activity;GO:0047522//15-oxoprostaglandin 13-oxidase activity	GO:0006693//prostaglandin metabolic process
ENSG00000117228	207	162	145	91	76	57	5.05	3.57	3.34	1.83	1.78	1.3	3.98667	1.63667	-1.28442	7.12175e-11	4.84745e-10	GBP1	guanylate binding protein 1 [Source:HGNC Symbol;Acc:HGNC:4182]	Organismal Systems	Immune system	ko04621//NOD-like receptor signaling pathway	K20899	GO:0000139//Golgi membrane;GO:0005576//extracellular region;GO:0005737//cytoplasm;GO:0005794//Golgi apparatus;GO:0005829//cytosol;GO:0005886//plasma membrane;GO:0012506//vesicle membrane;GO:0015629//actin cytoskeleton;GO:0016020//membrane;GO:0031410//cytoplasmic vesicle	GO:0000166//nucleotide binding;GO:0003779//actin binding;GO:0003924//GTPase activity;GO:0005515//protein binding;GO:0005525//GTP binding;GO:0016787//hydrolase activity;GO:0019003//GDP binding;GO:0019899//enzyme binding;GO:0019955//cytokine binding;GO:0030507//spectrin binding;GO:0042802//identical protein binding;GO:0042803//protein homodimerization activity;GO:0051879//Hsp90 protein binding	GO:0002376//immune system process;GO:0032703//negative regulation of interleukin-2 production;GO:0050848//regulation of calcium-mediated signaling;GO:0050860//negative regulation of T cell receptor signaling pathway;GO:0051607//defense response to virus;GO:0060333//interferon-gamma-mediated signaling pathway;GO:0070373//negative regulation of ERK1 and ERK2 cascade;GO:0071346//cellular response to…
ENSG00000115355	6342	7011	7062	3418	2747	2580	63.84	68.53	69.68	27.66	26.44	28.95	67.35	27.6833	-1.28266	2.09036e-238	5.20404e-236	CCDC88A	coiled-coil domain containing 88A [Source:HGNC Symbol;Acc:HGNC:25523]	-	-	-	-	GO:0005737//cytoplasm;GO:0005783//endoplasmic reticulum;GO:0005794//Golgi apparatus;GO:0005813//centrosome;GO:0005814//centriole;GO:0005829//cytosol;GO:0005856//cytoskeleton;GO:0005886//plasma membrane;GO:0016020//membrane;GO:0030027//lamellipodium;GO:0030142//COPI-coated Golgi to ER transport vesicle;GO:0031410//cytoplasmic vesicle;GO:0036064//ciliary basal body;GO:0042995//cell projection	GO:0001965//G-protein alpha-subunit binding;GO:0003779//actin binding;GO:0005080//protein kinase C binding;GO:0005085//guanyl-nucleotide exchange factor activity;GO:0005092//GDP-dissociation inhibitor activity;GO:0005154//epidermal growth factor receptor binding;GO:0005158//insulin receptor binding;GO:0005515//protein binding;GO:0008017//microtubule binding;GO:0031682//G-protein gamma-subunit bin…	GO:0001932//regulation of protein phosphorylation;GO:0006260//DNA replication;GO:0006275//regulation of DNA replication;GO:0007264//small GTPase mediated signal transduction;GO:0007399//nervous system development;GO:0010975//regulation of neuron projection development;GO:0016055//Wnt signaling pathway;GO:0016477//cell migration;GO:0030030//cell projection organization;GO:0030032//lamellipodium as…
ENSG00000100628	40	53	51	14	12	10	1.03	1.42	1.15	0.69	0.27	0.52	1.2	0.493333	-1.2824	8.0771e-08	4.20649e-07	ASB2	ankyrin repeat and SOCS box containing 2 [Source:HGNC Symbol;Acc:HGNC:16012]	-	-	-	-	GO:0000151//ubiquitin ligase complex;GO:0005829//cytosol	GO:0005515//protein binding;GO:0061630//ubiquitin protein ligase activity	GO:0006511//ubiquitin-dependent protein catabolic process;GO:0007165//signal transduction;GO:0016567//protein ubiquitination;GO:0035556//intracellular signal transduction;GO:0035914//skeletal muscle cell differentiation;GO:0043687//post-translational protein modification
ENSG00000171310	1790	1778	1867	890	721	697	18.8	20.03	21.23	7.5	7.31	9.9	20.02	8.23667	-1.28131	1.05565e-101	7.74344e-100	CHST11	carbohydrate sulfotransferase 11 [Source:HGNC Symbol;Acc:HGNC:17422]	Metabolism	Glycan biosynthesis and metabolism	ko00532//Glycosaminoglycan biosynthesis - chondroitin sulfate / dermatan sulfate	K01017	GO:0000139//Golgi membrane;GO:0005794//Golgi apparatus;GO:0016020//membrane;GO:0016021//integral component of membrane	GO:0001537//N-acetylgalactosamine 4-O-sulfotransferase activity;GO:0008146//sulfotransferase activity;GO:0016740//transferase activity;GO:0047756//chondroitin 4-sulfotransferase activity;GO:0050659//N-acetylgalactosamine 4-sulfate 6-O-sulfotransferase activity	GO:0001701//in utero embryonic development;GO:0002063//chondrocyte development;GO:0005975//carbohydrate metabolic process;GO:0007585//respiratory gaseous exchange;GO:0009791//post-embryonic development;GO:0016051//carbohydrate biosynthetic process;GO:0030166//proteoglycan biosynthetic process;GO:0030204//chondroitin sulfate metabolic process;GO:0030206//chondroitin sulfate biosynthetic process;GO…
ENSG00000134532	818	827	800	389	314	316	11.77	10.2	9.99	3.84	4.78	4.53	10.6533	4.38333	-1.2812	2.42024e-55	8.19938e-54	SOX5	SRY-box transcription factor 5 [Source:HGNC Symbol;Acc:HGNC:11201]	-	-	-	-	GO:0000785//chromatin;GO:0005634//nucleus	GO:0000976//transcription regulatory region sequence-specific DNA binding;GO:0000978//RNA polymerase II proximal promoter sequence-specific DNA binding;GO:0000981//DNA-binding transcription factor activity, RNA polymerase II-specific;GO:0000987//proximal promoter sequence-specific DNA binding;GO:0003677//DNA binding;GO:0003700//DNA-binding transcription factor activity;GO:0005515//protein binding	GO:0001502//cartilage condensation;GO:0002062//chondrocyte differentiation;GO:0006357//regulation of transcription by RNA polymerase II;GO:0006366//transcription by RNA polymerase II;GO:0030154//cell differentiation;GO:0032332//positive regulation of chondrocyte differentiation;GO:0045165//cell fate commitment;GO:0051216//cartilage development;GO:0055059//asymmetric neuroblast division;GO:0061036…
ENSG00000259112	47	67	54	24	20	28	4.33	5.75	4.81	1.72	1.77	2.64	4.96333	2.04333	-1.28038	7.06527e-05	0.000258782	NDUFC2-KCTD14	NDUFC2-KCTD14 readthrough [Source:HGNC Symbol;Acc:HGNC:42956]	Metabolism;Human Diseases;Human Diseases;Organismal Systems;Human Diseases;Organismal Systems;Human Diseases;Metabolism	Global and overview maps;Neurodegenerative diseases;Neurodegenerative diseases;Environmental adaptation;Endocrine and metabolic diseases;Nervous system;Neurodegenerative diseases;Energy metabolism	ko01100//Metabolic pathways;ko05010//Alzheimer disease;ko05016//Huntington disease;ko04714//Thermogenesis;ko04932//Non-alcoholic fatty liver disease (NAFLD);ko04723//Retrograde endocannabinoid signaling;ko05012//Parkinson disease;ko00190//Oxidative phosphorylation	K03968;K03968;K03968;K03968;K03968;K03968;K03968;K03968	GO:0005739//mitochondrion;GO:0005743//mitochondrial inner membrane;GO:0005747//mitochondrial respiratory chain complex I;GO:0016020//membrane;GO:0016021//integral component of membrane;GO:0070469//respiratory chain	GO:0008137//NADH dehydrogenase (ubiquinone) activity	GO:0006120//mitochondrial electron transport, NADH to ubiquinone
ENSG00000157680	396	305	343	164	164	134	1.84	1.32	1.55	0.58	0.73	0.63	1.57	0.646667	-1.27967	5.04224e-18	5.26695e-17	DGKI	diacylglycerol kinase iota [Source:HGNC Symbol;Acc:HGNC:2855]	Metabolism;Environmental Information Processing;Human Diseases;Environmental Information Processing;Metabolism;Metabolism	Global and overview maps;Signal transduction;Cancers;Signal transduction;Lipid metabolism;Lipid metabolism	ko01100//Metabolic pathways;ko04072//Phospholipase D signaling pathway;ko05231//Choline metabolism in cancer;ko04070//Phosphatidylinositol signaling system;ko00564//Glycerophospholipid metabolism;ko00561//Glycerolipid metabolism	K00901;K00901;K00901;K00901;K00901;K00901	GO:0005634//nucleus;GO:0005737//cytoplasm;GO:0005829//cytosol;GO:0005886//plasma membrane;GO:0008021//synaptic vesicle;GO:0014069//postsynaptic density;GO:0016020//membrane;GO:0030054//cell junction;GO:0030424//axon;GO:0030425//dendrite;GO:0030672//synaptic vesicle membrane;GO:0031410//cytoplasmic vesicle;GO:0032045//guanyl-nucleotide exchange factor complex;GO:0032991//protein-containing complex…	GO:0000166//nucleotide binding;GO:0003951//NAD+ kinase activity;GO:0004143//diacylglycerol kinase activity;GO:0005095//GTPase inhibitor activity;GO:0005515//protein binding;GO:0005524//ATP binding;GO:0016301//kinase activity;GO:0016740//transferase activity;GO:0031267//small GTPase binding;GO:0046872//metal ion binding	GO:0006654//phosphatidic acid biosynthetic process;GO:0007165//signal transduction;GO:0007205//protein kinase C-activating G protein-coupled receptor signaling pathway;GO:0007269//neurotransmitter secretion;GO:0016310//phosphorylation;GO:0030168//platelet activation;GO:0034260//negative regulation of GTPase activity;GO:0035556//intracellular signal transduction;GO:0043087//regulation of GTPase ac…
ENSG00000136574	893	1017	953	483	401	363	19.65	20.09	19.44	8.21	8.93	7.24	19.7267	8.12667	-1.27941	1.08501e-58	4.01526e-57	GATA4	GATA binding protein 4 [Source:HGNC Symbol;Acc:HGNC:4173]	Cellular Processes;Environmental Information Processing;Cellular Processes;Organismal Systems	Cellular community - eukaryotes;Signal transduction;Cell growth and death;Endocrine system	ko04530//Tight junction;ko04022//cGMP - PKG signaling pathway;ko04218//Cellular senescence;ko04919//Thyroid hormone signaling pathway	K09183;K09183;K09183;K09183	GO:0000785//chromatin;GO:0005634//nucleus;GO:0005654//nucleoplasm;GO:0016604//nuclear body;GO:0090575//RNA polymerase II transcription factor complex	GO:0000976//transcription regulatory region sequence-specific DNA binding;GO:0000977//RNA polymerase II regulatory region sequence-specific DNA binding;GO:0000978//RNA polymerase II proximal promoter sequence-specific DNA binding;GO:0000981//DNA-binding transcription factor activity, RNA polymerase II-specific;GO:0000987//proximal promoter sequence-specific DNA binding;GO:0001085//RNA polymerase …	GO:0001947//heart looping;GO:0003162//atrioventricular node development;GO:0003180//aortic valve morphogenesis;GO:0003190//atrioventricular valve formation;GO:0003197//endocardial cushion development;GO:0003208//cardiac ventricle morphogenesis;GO:0003215//cardiac right ventricle morphogenesis;GO:0003281//ventricular septum development;GO:0003289//atrial septum primum morphogenesis;GO:0003290//atr…
ENSG00000165475	865	953	972	500	358	375	35.31	36.4	38.72	15.67	14.17	15.69	36.81	15.1767	-1.27824	2.8096e-53	9.15962e-52	CRYL1	crystallin lambda 1 [Source:HGNC Symbol;Acc:HGNC:18246]	Metabolism;Metabolism	Global and overview maps;Carbohydrate metabolism	ko01100//Metabolic pathways;ko00040//Pentose and glucuronate interconversions	K13247;K13247	GO:0005737//cytoplasm;GO:0005829//cytosol;GO:0070062//extracellular exosome	GO:0003857//3-hydroxyacyl-CoA dehydrogenase activity;GO:0016491//oxidoreductase activity;GO:0016616//oxidoreductase activity, acting on the CH-OH group of donors, NAD or NADP as acceptor;GO:0042803//protein homodimerization activity;GO:0050104//L-gulonate 3-dehydrogenase activity;GO:0070403//NAD+ binding	GO:0006631//fatty acid metabolic process;GO:0019640//glucuronate catabolic process to xylulose 5-phosphate;GO:0055114//oxidation-reduction process
ENSG00000243927	698	707	666	352	287	275	45.01	42.53	42.02	17.42	17.86	18.18	43.1867	17.82	-1.27709	1.32088e-43	3.42325e-42	MRPS6	mitochondrial ribosomal protein S6 [Source:HGNC Symbol;Acc:HGNC:14051]	Genetic Information Processing	Translation	ko03010//Ribosome	K02990	GO:0005739//mitochondrion;GO:0005743//mitochondrial inner membrane;GO:0005763//mitochondrial small ribosomal subunit;GO:0005840//ribosome;GO:0015935//small ribosomal subunit	GO:0003735//structural constituent of ribosome;GO:0005515//protein binding;GO:0019843//rRNA binding;GO:0070181//small ribosomal subunit rRNA binding	GO:0006412//translation;GO:0032543//mitochondrial translation;GO:0070125//mitochondrial translational elongation;GO:0070126//mitochondrial translational termination
ENSG00000091482	41	56	35	23	14	22	3.45	4.24	2.7	1.44	1.09	1.76	3.46333	1.43	-1.27615	0.000680818	0.00215706	SMPX	small muscle protein X-linked [Source:HGNC Symbol;Acc:HGNC:11122]	-	-	-	-	GO:0005634//nucleus;GO:0005737//cytoplasm;GO:0005927//muscle tendon junction;GO:0031430//M band;GO:0043034//costamere;GO:0043292//contractile fiber	-	GO:0006941//striated muscle contraction
ENSG00000136514	120	118	119	68	56	36	4.8	4.4	4.66	2.09	2.16	1.48	4.62	1.91	-1.27432	1.28751e-08	7.25236e-08	RTP4	receptor transporter protein 4 [Source:HGNC Symbol;Acc:HGNC:23992]	-	-	-	-	GO:0005737//cytoplasm;GO:0016020//membrane;GO:0016021//integral component of membrane	GO:0005515//protein binding;GO:0031849//olfactory receptor binding	GO:0001580//detection of chemical stimulus involved in sensory perception of bitter taste;GO:0006612//protein targeting to membrane;GO:0051205//protein insertion into membrane;GO:0051607//defense response to virus
ENSG00000159208	48	81	74	43	24	29	2.52	3.34	3.57	1.4	1.05	1.45	3.14333	1.3	-1.27378	8.43325e-05	0.000305887	CIART	circadian associated repressor of transcription [Source:HGNC Symbol;Acc:HGNC:25200]	-	-	-	-	GO:0005634//nucleus;GO:0016605//PML body	GO:0000976//transcription regulatory region sequence-specific DNA binding;GO:0000978//RNA polymerase II proximal promoter sequence-specific DNA binding;GO:0005515//protein binding;GO:0070888//E-box binding	GO:0032922//circadian regulation of gene expression;GO:0045475//locomotor rhythm;GO:0045892//negative regulation of transcription, DNA-templated;GO:0048511//rhythmic process
ENSG00000167107	126	160	130	72	71	60	4.11	4.79	4.64	1.52	2.27	1.81	4.51333	1.86667	-1.27373	2.61678e-08	1.43849e-07	ACSF2	acyl-CoA synthetase family member 2 [Source:HGNC Symbol;Acc:HGNC:26101]	-	-	-	-	GO:0005739//mitochondrion;GO:0005759//mitochondrial matrix	GO:0000166//nucleotide binding;GO:0005515//protein binding;GO:0005524//ATP binding;GO:0016874//ligase activity;GO:0031956//medium-chain fatty acid-CoA ligase activity;GO:0047760//butyrate-CoA ligase activity	GO:0006629//lipid metabolic process;GO:0006631//fatty acid metabolic process;GO:0006637//acyl-CoA metabolic process
ENSG00000122042	6879	6789	7419	3776	2973	2655	95.68	88.09	100.95	40.32	39.89	37.88	94.9067	39.3633	-1.26966	1.14714e-171	1.72924e-169	UBL3	ubiquitin like 3 [Source:HGNC Symbol;Acc:HGNC:12504]	-	-	-	-	GO:0005886//plasma membrane;GO:0016020//membrane;GO:0070062//extracellular exosome	GO:0005515//protein binding	-
ENSG00000242715	134	184	154	86	73	73	4.17	6.67	5.43	1.85	2.09	2.81	5.42333	2.25	-1.26925	5.08192e-09	2.97263e-08	CCDC169	coiled-coil domain containing 169 [Source:HGNC Symbol;Acc:HGNC:34361]	-	-	-	-	-	-	-
ENSG00000135678	437	534	492	201	203	156	9.28	10.78	11.65	4.63	4.79	3.77	10.57	4.39667	-1.26549	9.22674e-34	1.77731e-32	CPM	carboxypeptidase M [Source:HGNC Symbol;Acc:HGNC:2311]	-	-	-	-	GO:0005576//extracellular region;GO:0005615//extracellular space;GO:0005886//plasma membrane;GO:0009986//cell surface;GO:0016020//membrane;GO:0016021//integral component of membrane;GO:0031225//anchored component of membrane;GO:0070062//extracellular exosome	GO:0004180//carboxypeptidase activity;GO:0004181//metallocarboxypeptidase activity;GO:0008233//peptidase activity;GO:0008237//metallopeptidase activity;GO:0008270//zinc ion binding;GO:0016787//hydrolase activity;GO:0046872//metal ion binding	GO:0006508//proteolysis;GO:0006518//peptide metabolic process;GO:0009653//anatomical structure morphogenesis;GO:0016485//protein processing
ENSG00000147526	4765	4958	4930	2605	2086	1940	54.66	53.92	54.23	22.3	21.46	24.06	54.27	22.6067	-1.26341	1.19863e-219	2.55775e-217	TACC1	transforming acidic coiled-coil containing protein 1 [Source:HGNC Symbol;Acc:HGNC:11522]	-	-	-	-	GO:0005634//nucleus;GO:0005737//cytoplasm;GO:0005815//microtubule organizing center;GO:0005829//cytosol;GO:0005856//cytoskeleton;GO:0016020//membrane;GO:0030496//midbody	GO:0005515//protein binding;GO:0016922//nuclear receptor binding;GO:0030331//estrogen receptor binding;GO:0030374//nuclear receptor transcription coactivator activity;GO:0035259//glucocorticoid receptor binding;GO:0042974//retinoic acid receptor binding;GO:0042975//peroxisome proliferator activated receptor binding;GO:0046965//retinoid X receptor binding;GO:0046966//thyroid hormone receptor bindi…	GO:0000226//microtubule cytoskeleton organization;GO:0007049//cell cycle;GO:0007052//mitotic spindle organization;GO:0008283//cell proliferation;GO:0021987//cerebral cortex development;GO:0045893//positive regulation of transcription, DNA-templated;GO:0051301//cell division
ENSG00000187479	35	31	33	17	9	18	1.69	1.4	1.56	0.63	0.42	0.89	1.55	0.646667	-1.26117	0.00258473	0.00742348	C11orf96	chromosome 11 open reading frame 96 [Source:HGNC Symbol;Acc:HGNC:38675]	-	-	-	-	-	-	-
ENSG00000078098	26	20	25	20	6	10	0.67	0.57	0.94	0.36	0.29	0.26	0.726667	0.303333	-1.26039	0.0237185	0.0549055	FAP	fibroblast activation protein alpha [Source:HGNC Symbol;Acc:HGNC:3590]	-	-	-	-	GO:0005576//extracellular region;GO:0005615//extracellular space;GO:0005737//cytoplasm;GO:0005886//plasma membrane;GO:0005925//focal adhesion;GO:0009986//cell surface;GO:0016020//membrane;GO:0016021//integral component of membrane;GO:0030027//lamellipodium;GO:0030054//cell junction;GO:0031258//lamellipodium membrane;GO:0032587//ruffle membrane;GO:0042995//cell projection;GO:0045177//apical part o…	GO:0002020//protease binding;GO:0004175//endopeptidase activity;GO:0004252//serine-type endopeptidase activity;GO:0005178//integrin binding;GO:0005515//protein binding;GO:0008233//peptidase activity;GO:0008236//serine-type peptidase activity;GO:0008239//dipeptidyl-peptidase activity;GO:0016787//hydrolase activity;GO:0042802//identical protein binding;GO:0042803//protein homodimerization activity	GO:0001525//angiogenesis;GO:0006508//proteolysis;GO:0006915//apoptotic process;GO:0007155//cell adhesion;GO:0010710//regulation of collagen catabolic process;GO:0010716//negative regulation of extracellular matrix disassembly;GO:0043542//endothelial cell migration;GO:0051603//proteolysis involved in cellular protein catabolic process;GO:0051917//regulation of fibrinolysis;GO:0060244//negative reg…
ENSG00000205213	562	556	558	287	224	237	6.43	5.93	6.24	2.52	2.47	2.78	6.2	2.59	-1.25932	1.87654e-34	3.7015e-33	LGR4	leucine rich repeat containing G protein-coupled receptor 4 [Source:HGNC Symbol;Acc:HGNC:13299]	Environmental Information Processing	Signal transduction	ko04310//Wnt signaling pathway	K04309	GO:0005886//plasma membrane;GO:0005887//integral component of plasma membrane;GO:0016020//membrane;GO:0016021//integral component of membrane	GO:0004888//transmembrane signaling receptor activity;GO:0004930//G protein-coupled receptor activity;GO:0005515//protein binding;GO:0008528//G protein-coupled peptide receptor activity;GO:0016500//protein-hormone receptor activity	GO:0001649//osteoblast differentiation;GO:0001818//negative regulation of cytokine production;GO:0001942//hair follicle development;GO:0002376//immune system process;GO:0007165//signal transduction;GO:0007186//G protein-coupled receptor signaling pathway;GO:0007189//adenylate cyclase-activating G protein-coupled receptor signaling pathway;GO:0007190//activation of adenylate cyclase activity;GO:00…
ENSG00000184838	54	66	45	20	20	28	2.3	2.55	1.78	0.66	0.74	1.37	2.21	0.923333	-1.25912	6.99969e-05	0.000256551	PRR16	proline rich 16 [Source:HGNC Symbol;Acc:HGNC:29654]	-	-	-	-	-	GO:0005515//protein binding	GO:0045727//positive regulation of translation;GO:0045793//positive regulation of cell size
ENSG00000100099	2767	2974	2867	1522	1327	1173	53.13	52.57	55.62	21.42	23.64	22.45	53.7733	22.5033	-1.25675	9.24046e-122	8.676e-120	HPS4	HPS4 biogenesis of lysosomal organelles complex 3 subunit 2 [Source:HGNC Symbol;Acc:HGNC:15844]	-	-	-	-	GO:0005737//cytoplasm;GO:0005764//lysosome;GO:0005765//lysosomal membrane;GO:0005829//cytosol;GO:0016020//membrane;GO:0031085//BLOC-3 complex;GO:0031410//cytoplasmic vesicle;GO:0042470//melanosome;GO:0042827//platelet dense granule	GO:0005085//guanyl-nucleotide exchange factor activity;GO:0005515//protein binding;GO:0031267//small GTPase binding;GO:0042803//protein homodimerization activity;GO:0046983//protein dimerization activity	GO:0006605//protein targeting;GO:0006996//organelle organization;GO:0007040//lysosome organization;GO:0007596//blood coagulation;GO:0007599//hemostasis;GO:0016192//vesicle-mediated transport;GO:0030318//melanocyte differentiation;GO:0048075//positive regulation of eye pigmentation;GO:0050790//regulation of catalytic activity;GO:0050821//protein stabilization;GO:1903232//melanosome assembly;GO:190…
ENSG00000118257	8674	9255	8981	4167	3697	3391	122.53	116.93	118.96	45.61	50.06	54.72	119.473	50.13	-1.25294	2.48487e-245	6.80482e-243	NRP2	neuropilin 2 [Source:HGNC Symbol;Acc:HGNC:8005]	-	-	-	-	GO:0002116//semaphorin receptor complex;GO:0005576//extracellular region;GO:0005886//plasma membrane;GO:0016020//membrane;GO:0016021//integral component of membrane;GO:0030424//axon;GO:0098978//glutamatergic synapse;GO:0099055//integral component of postsynaptic membrane	GO:0005021//vascular endothelial growth factor-activated receptor activity;GO:0005515//protein binding;GO:0008201//heparin binding;GO:0017154//semaphorin receptor activity;GO:0019838//growth factor binding;GO:0019955//cytokine binding;GO:0038023//signaling receptor activity;GO:0042802//identical protein binding;GO:0046872//metal ion binding	GO:0001525//angiogenesis;GO:0001755//neural crest cell migration;GO:0001764//neuron migration;GO:0001938//positive regulation of endothelial cell proliferation;GO:0003148//outflow tract septum morphogenesis;GO:0007155//cell adhesion;GO:0007275//multicellular organism development;GO:0007399//nervous system development;GO:0007411//axon guidance;GO:0007507//heart development;GO:0010595//positive reg…
ENSG00000243414	36	20	26	13	18	6	0.67	0.35	0.48	0.19	0.33	0.11	0.5	0.21	-1.25154	0.00999542	0.0253019	TICAM2	toll like receptor adaptor molecule 2 [Source:HGNC Symbol;Acc:HGNC:21354]	Environmental Information Processing;Cellular Processes;Human Diseases;Organismal Systems;Human Diseases;Human Diseases	Signal transduction;Cell growth and death;Infectious diseases;Immune system;Cancer: overview;Infectious diseases	ko04064//NF-kappa B signaling pathway;ko04217//Necroptosis;ko05161//Hepatitis B;ko04620//Toll-like receptor signaling pathway;ko05235//PD-L1 expression and PD-1 checkpoint pathway in cancer;ko05133//Pertussis	K05409;K05409;K05409;K05409;K05409;K05409	GO:0001891//phagocytic cup;GO:0005737//cytoplasm;GO:0005768//endosome;GO:0005769//early endosome;GO:0005770//late endosome;GO:0005783//endoplasmic reticulum;GO:0005793//endoplasmic reticulum-Golgi intermediate compartment;GO:0005794//Golgi apparatus;GO:0005886//plasma membrane;GO:0010008//endosome membrane;GO:0016020//membrane;GO:0030134//COPII-coated ER to Golgi transport vesicle;GO:0030667//sec…	GO:0005515//protein binding	GO:0002376//immune system process;GO:0002756//MyD88-independent toll-like receptor signaling pathway;GO:0006886//intracellular protein transport;GO:0006888//ER to Golgi vesicle-mediated transport;GO:0006909//phagocytosis;GO:0006954//inflammatory response;GO:0007030//Golgi organization;GO:0007165//signal transduction;GO:0007249//I-kappaB kinase/NF-kappaB signaling;GO:0034128//negative regulation o…
ENSG00000115461	3426	3214	3304	1974	1308	1267	33.25	28.86	31.23	14.58	12.14	12.51	31.1133	13.0767	-1.25054	3.01483e-92	1.88352e-90	IGFBP5	insulin like growth factor binding protein 5 [Source:HGNC Symbol;Acc:HGNC:5474]	-	-	-	-	GO:0005576//extracellular region;GO:0005615//extracellular space;GO:0005788//endoplasmic reticulum lumen;GO:0016942//insulin-like growth factor binding protein complex;GO:0042567//insulin-like growth factor ternary complex	GO:0001968//fibronectin binding;GO:0005515//protein binding;GO:0005520//insulin-like growth factor binding;GO:0019838//growth factor binding;GO:0031994//insulin-like growth factor I binding;GO:0031995//insulin-like growth factor II binding	GO:0001558//regulation of cell growth;GO:0001649//osteoblast differentiation;GO:0007165//signal transduction;GO:0007565//female pregnancy;GO:0007568//aging;GO:0014912//negative regulation of smooth muscle cell migration;GO:0017148//negative regulation of translation;GO:0030336//negative regulation of cell migration;GO:0031069//hair follicle morphogenesis;GO:0035556//intracellular signal transduct…
ENSG00000111799	94	68	94	53	50	41	1.09	0.66	0.65	0.21	0.43	0.37	0.8	0.336667	-1.24868	0.000272696	0.000919678	COL12A1	collagen type XII alpha 1 chain [Source:HGNC Symbol;Acc:HGNC:2188]	Organismal Systems	Digestive system	ko04974//Protein digestion and absorption	K08132	GO:0005576//extracellular region;GO:0005581//collagen trimer;GO:0005595//collagen type XII trimer;GO:0005615//extracellular space;GO:0005788//endoplasmic reticulum lumen;GO:0062023//collagen-containing extracellular matrix;GO:0070062//extracellular exosome;GO:1903561//extracellular vesicle	GO:0005515//protein binding;GO:0030020//extracellular matrix structural constituent conferring tensile strength	GO:0007155//cell adhesion;GO:0030199//collagen fibril organization;GO:0035987//endodermal cell differentiation
ENSG00000091651	378	397	435	209	168	166	14.05	13.83	15.89	5.96	6.13	6.33	14.59	6.14	-1.24867	7.15338e-25	1.01764e-23	ORC6	origin recognition complex subunit 6 [Source:HGNC Symbol;Acc:HGNC:17151]	Cellular Processes	Cell growth and death	ko04110//Cell cycle	K02608	GO:0000808//origin recognition complex;GO:0001650//fibrillar center;GO:0005634//nucleus;GO:0005654//nucleoplasm;GO:0005664//nuclear origin of replication recognition complex;GO:0016020//membrane	GO:0003677//DNA binding;GO:0005515//protein binding	GO:0006260//DNA replication;GO:0006270//DNA replication initiation;GO:0036388//pre-replicative complex assembly;GO:0051782//negative regulation of cell division
ENSG00000185477	25	42	52	22	22	15	0.14	0.2	0.23	0.08	0.09	0.07	0.19	0.08	-1.24793	0.00455822	0.012435	GPRIN3	GPRIN family member 3 [Source:HGNC Symbol;Acc:HGNC:27733]	-	-	-	-	GO:0005886//plasma membrane	-	GO:0031175//neuron projection development
ENSG00000171126	147	125	163	80	57	60	2.41	1.91	2.61	1.01	0.9	1.01	2.31	0.973333	-1.24689	1.02601e-09	6.3997e-09	KCNG3	potassium voltage-gated channel modifier subfamily G member 3 [Source:HGNC Symbol;Acc:HGNC:18306]	-	-	-	-	GO:0005737//cytoplasm;GO:0005783//endoplasmic reticulum;GO:0005886//plasma membrane;GO:0008076//voltage-gated potassium channel complex;GO:0016020//membrane;GO:0016021//integral component of membrane	GO:0005216//ion channel activity;GO:0005244//voltage-gated ion channel activity;GO:0005249//voltage-gated potassium channel activity;GO:0005251//delayed rectifier potassium channel activity;GO:0005267//potassium channel activity;GO:0005515//protein binding	GO:0006811//ion transport;GO:0006813//potassium ion transport;GO:0034765//regulation of ion transmembrane transport;GO:0051260//protein homooligomerization;GO:0055085//transmembrane transport;GO:0071805//potassium ion transmembrane transport
ENSG00000204176	27	31	32	22	8	16	0.28	0.42	0.32	0.18	0.08	0.17	0.34	0.143333	-1.24616	0.0121863	0.0302284	SYT15	synaptotagmin 15 [Source:HGNC Symbol;Acc:HGNC:17167]	-	-	-	-	GO:0005886//plasma membrane;GO:0016020//membrane;GO:0016021//integral component of membrane;GO:0070382//exocytic vesicle	GO:0000149//SNARE binding;GO:0001786//phosphatidylserine binding;GO:0005509//calcium ion binding;GO:0005515//protein binding;GO:0005544//calcium-dependent phospholipid binding;GO:0030276//clathrin binding	GO:0014059//regulation of dopamine secretion;GO:0016192//vesicle-mediated transport;GO:0017156//calcium ion regulated exocytosis;GO:0017158//regulation of calcium ion-dependent exocytosis;GO:0071277//cellular response to calcium ion
ENSG00000105427	20	26	22	9	12	9	2.25	2.73	2.42	0.78	1.3	1.04	2.46667	1.04	-1.24598	0.0112194	0.0280544	CNFN	cornifelin [Source:HGNC Symbol;Acc:HGNC:30183]	-	-	-	-	GO:0001533//cornified envelope;GO:0005737//cytoplasm	GO:0005515//protein binding	GO:0031424//keratinization
ENSG00000078804	1249	1389	1354	719	560	535	19.04	19.23	20.76	8.22	8.06	8.61	19.6767	8.29667	-1.24588	3.32858e-74	1.59918e-72	TP53INP2	tumor protein p53 inducible nuclear protein 2 [Source:HGNC Symbol;Acc:HGNC:16104]	Cellular Processes	Transport and catabolism	ko04140//Autophagy - animal	K21247	GO:0005634//nucleus;GO:0005737//cytoplasm;GO:0005776//autophagosome;GO:0005829//cytosol;GO:0016605//PML body;GO:0031410//cytoplasmic vesicle	GO:0005515//protein binding;GO:0043130//ubiquitin binding	GO:0000045//autophagosome assembly;GO:0001649//osteoblast differentiation;GO:0001894//tissue homeostasis;GO:0006511//ubiquitin-dependent protein catabolic process;GO:0006914//autophagy;GO:0010508//positive regulation of autophagy;GO:0016236//macroautophagy;GO:0045893//positive regulation of transcription, DNA-templated;GO:1903828//negative regulation of cellular protein localization
ENSG00000103355	29	17	19	15	4	11	1.05	0.55	0.65	0.41	0.13	0.41	0.75	0.316667	-1.24393	0.0208673	0.0490798	PRSS33	serine protease 33 [Source:HGNC Symbol;Acc:HGNC:30405]	-	-	-	-	GO:0005576//extracellular region;GO:0005615//extracellular space;GO:0005737//cytoplasm	GO:0004252//serine-type endopeptidase activity;GO:0008233//peptidase activity;GO:0008236//serine-type peptidase activity;GO:0016787//hydrolase activity	GO:0006508//proteolysis;GO:0070528//protein kinase C signaling
ENSG00000178403	43	72	87	33	32	26	1.13	1.76	2.23	0.66	0.81	0.7	1.70667	0.723333	-1.23845	8.29088e-05	0.000300988	NEUROG2	neurogenin 2 [Source:HGNC Symbol;Acc:HGNC:13805]	-	-	-	-	GO:0000785//chromatin;GO:0005634//nucleus	GO:0000978//RNA polymerase II proximal promoter sequence-specific DNA binding;GO:0000981//DNA-binding transcription factor activity, RNA polymerase II-specific;GO:0003677//DNA binding;GO:0005515//protein binding;GO:0046983//protein dimerization activity;GO:0070888//E-box binding;GO:1990837//sequence-specific double-stranded DNA binding	GO:0006355//regulation of transcription, DNA-templated;GO:0006357//regulation of transcription by RNA polymerase II;GO:0007275//multicellular organism development;GO:0007399//nervous system development;GO:0030154//cell differentiation;GO:0030182//neuron differentiation;GO:0051091//positive regulation of DNA-binding transcription factor activity
ENSG00000142227	788	936	824	502	339	346	74	80.37	75.59	35.5	30.04	32.68	76.6533	32.74	-1.22729	1.91393e-42	4.74327e-41	EMP3	epithelial membrane protein 3 [Source:HGNC Symbol;Acc:HGNC:3335]	-	-	-	-	GO:0005886//plasma membrane;GO:0016020//membrane;GO:0016021//integral component of membrane	GO:0005515//protein binding	GO:0008219//cell death;GO:0032060//bleb assembly
ENSG00000114378	36	26	45	11	15	6	1.01	0.72	1.1	0.35	0.43	0.43	0.943333	0.403333	-1.2258	5.91623e-05	0.000219385	HYAL1	hyaluronidase 1 [Source:HGNC Symbol;Acc:HGNC:5320]	Metabolism;Cellular Processes;Metabolism	Global and overview maps;Transport and catabolism;Glycan biosynthesis and metabolism	ko01100//Metabolic pathways;ko04142//Lysosome;ko00531//Glycosaminoglycan degradation	K01197;K01197;K01197	GO:0005576//extracellular region;GO:0005615//extracellular space;GO:0005737//cytoplasm;GO:0005764//lysosome;GO:0031410//cytoplasmic vesicle;GO:0036117//hyaluranon cable;GO:0043202//lysosomal lumen;GO:0070062//extracellular exosome	GO:0003824//catalytic activity;GO:0004415//hyalurononglucosaminidase activity;GO:0008134//transcription factor binding;GO:0016787//hydrolase activity;GO:0016798//hydrolase activity, acting on glycosyl bonds;GO:0050501//hyaluronan synthase activity	GO:0000302//response to reactive oxygen species;GO:0005975//carbohydrate metabolic process;GO:0006954//inflammatory response;GO:0008152//metabolic process;GO:0009615//response to virus;GO:0010634//positive regulation of epithelial cell migration;GO:0030207//chondroitin sulfate catabolic process;GO:0030212//hyaluronan metabolic process;GO:0030213//hyaluronan biosynthetic process;GO:0030214//hyalur…
ENSG00000235863	21	22	28	14	13	6	0.74	0.72	0.97	0.38	0.44	0.22	0.81	0.346667	-1.22437	0.0130507	0.0320965	B3GALT4	beta-1,3-galactosyltransferase 4 [Source:HGNC Symbol;Acc:HGNC:919]	Metabolism;Metabolism	Global and overview maps;Glycan biosynthesis and metabolism	ko01100//Metabolic pathways;ko00604//Glycosphingolipid biosynthesis - ganglio series	K00715;K00715	GO:0000139//Golgi membrane;GO:0005794//Golgi apparatus;GO:0016020//membrane;GO:0016021//integral component of membrane	GO:0008375//acetylglucosaminyltransferase activity;GO:0008376//acetylgalactosaminyltransferase activity;GO:0008499//UDP-galactose:beta-N-acetylglucosamine beta-1,3-galactosyltransferase activity;GO:0016740//transferase activity;GO:0016757//transferase activity, transferring glycosyl groups;GO:0016758//transferase activity, transferring hexosyl groups;GO:0047915//ganglioside galactosyltransferase …	GO:0001574//ganglioside biosynthetic process;GO:0006486//protein glycosylation;GO:0009312//oligosaccharide biosynthetic process
ENSG00000257335	27	28	30	13	11	11	0.23	0.22	0.25	0.08	0.09	0.13	0.233333	0.1	-1.22239	0.00208133	0.00608945	MGAM	maltase-glucoamylase [Source:HGNC Symbol;Acc:HGNC:7043]	Metabolism;Organismal Systems;Metabolism;Metabolism	Global and overview maps;Digestive system;Carbohydrate metabolism;Carbohydrate metabolism	ko01100//Metabolic pathways;ko04973//Carbohydrate digestion and absorption;ko00500//Starch and sucrose metabolism;ko00052//Galactose metabolism	K12047;K12047;K12047;K12047	GO:0005886//plasma membrane;GO:0016020//membrane;GO:0016021//integral component of membrane;GO:0016324//apical plasma membrane;GO:0070062//extracellular exosome;GO:0070821//tertiary granule membrane;GO:0101003//ficolin-1-rich granule membrane	GO:0003824//catalytic activity;GO:0004339//glucan 1,4-alpha-glucosidase activity;GO:0004553//hydrolase activity, hydrolyzing O-glycosyl compounds;GO:0004558//alpha-1,4-glucosidase activity;GO:0005515//protein binding;GO:0016787//hydrolase activity;GO:0016798//hydrolase activity, acting on glycosyl bonds;GO:0030246//carbohydrate binding;GO:0032450//maltose alpha-glucosidase activity;GO:0090599//al…	GO:0000023//maltose metabolic process;GO:0005975//carbohydrate metabolic process;GO:0005983//starch catabolic process;GO:0008152//metabolic process;GO:0043312//neutrophil degranulation;GO:0044245//polysaccharide digestion
ENSG00000183023	176	183	221	101	118	65	1.89	1.94	2.56	0.81	1.26	0.67	2.13	0.913333	-1.22164	8.41586e-09	4.83162e-08	SLC8A1	solute carrier family 8 member A1 [Source:HGNC Symbol;Acc:HGNC:11068]	Organismal Systems;Environmental Information Processing;Environmental Information Processing;Human Diseases;Organismal Systems;Environmental Information Processing;Organismal Systems;Human Diseases;Organismal Systems;Human Diseases;Organismal Systems;Organismal Systems	Sensory system;Signal transduction;Signal transduction;Cardiovascular diseases;Circulatory system;Signal transduction;Digestive system;Cardiovascular diseases;Circulatory system;Cardiovascular diseases;Digestive system;Excretory system	ko04740//Olfactory transduction;ko04020//Calcium signaling pathway;ko04022//cGMP - PKG signaling pathway;ko05414//Dilated cardiomyopathy (DCM);ko04261//Adrenergic signaling in cardiomyocytes;ko04371//Apelin signaling pathway;ko04974//Protein digestion and absorption;ko05410//Hypertrophic cardiomyopathy (HCM);ko04260//Cardiac muscle contraction;ko05412//Arrhythmogenic right ventricular cardiomyopa…	K05849;K05849;K05849;K05849;K05849;K05849;K05849;K05849;K05849;K05849;K05849;K05849	GO:0005654//nucleoplasm;GO:0005739//mitochondrion;GO:0005874//microtubule;GO:0005886//plasma membrane;GO:0005887//integral component of plasma membrane;GO:0014069//postsynaptic density;GO:0014704//intercalated disc;GO:0016020//membrane;GO:0016021//integral component of membrane;GO:0030018//Z disc;GO:0030315//T-tubule;GO:0030424//axon;GO:0030425//dendrite;GO:0042383//sarcolemma;GO:0042995//cell pr…	GO:0005432//calcium:sodium antiporter activity;GO:0005509//calcium ion binding;GO:0005515//protein binding;GO:0005516//calmodulin binding;GO:0008092//cytoskeletal protein binding;GO:0015297//antiporter activity;GO:0015491//cation:cation antiporter activity;GO:0030506//ankyrin binding;GO:0044325//ion channel binding;GO:0046872//metal ion binding;GO:0099580//ion antiporter activity involved in regu…	GO:0001666//response to hypoxia;GO:0002026//regulation of the force of heart contraction;GO:0002027//regulation of heart rate;GO:0002028//regulation of sodium ion transport;GO:0006811//ion transport;GO:0006814//sodium ion transport;GO:0006816//calcium ion transport;GO:0006874//cellular calcium ion homeostasis;GO:0006883//cellular sodium ion homeostasis;GO:0006936//muscle contraction;GO:0007154//c…
ENSG00000223953	37	59	46	33	24	20	2.58	3.22	3.37	1.51	1.52	0.91	3.05667	1.31333	-1.21873	0.00337438	0.00947931	C1QTNF5	C1q and TNF related 5 [Source:HGNC Symbol;Acc:HGNC:14344]	-	-	-	-	GO:0005576//extracellular region;GO:0005581//collagen trimer;GO:0005615//extracellular space;GO:0005886//plasma membrane;GO:0042995//cell projection	GO:0005515//protein binding	-
ENSG00000196950	1535	1752	1618	827	732	719	17.64	19.47	18.47	7.3	8.11	8.48	18.5267	7.96333	-1.21816	2.8068e-69	1.23642e-67	SLC39A10	solute carrier family 39 member 10 [Source:HGNC Symbol;Acc:HGNC:20861]	-	-	-	-	GO:0005886//plasma membrane;GO:0005887//integral component of plasma membrane;GO:0016020//membrane;GO:0016021//integral component of membrane	GO:0005385//zinc ion transmembrane transporter activity;GO:0046873//metal ion transmembrane transporter activity	GO:0002903//negative regulation of B cell apoptotic process;GO:0006811//ion transport;GO:0006829//zinc ion transport;GO:0006882//cellular zinc ion homeostasis;GO:0030001//metal ion transport;GO:0030890//positive regulation of B cell proliferation;GO:0050861//positive regulation of B cell receptor signaling pathway;GO:0055085//transmembrane transport;GO:0071578//zinc ion import across plasma membr…
ENSG00000187164	5090	5385	5292	2778	2223	2031	74.52	76.74	75.93	33.33	32.38	32.03	75.73	32.58	-1.21688	1.00962e-238	2.55216e-236	SHTN1	shootin 1 [Source:HGNC Symbol;Acc:HGNC:29319]	-	-	-	-	GO:0005737//cytoplasm;GO:0005856//cytoskeleton;GO:0005874//microtubule;GO:0005875//microtubule associated complex;GO:0015630//microtubule cytoskeleton;GO:0030027//lamellipodium;GO:0030175//filopodium;GO:0030424//axon;GO:0030426//growth cone;GO:0031252//cell leading edge;GO:0042995//cell projection;GO:0043204//perikaryon;GO:0044295//axonal growth cone;GO:0048471//perinuclear region of cytoplasm	GO:0005515//protein binding;GO:0019894//kinesin binding;GO:0042802//identical protein binding;GO:0045296//cadherin binding;GO:0051015//actin filament binding	GO:0006930//substrate-dependent cell migration, cell extension;GO:0007265//Ras protein signal transduction;GO:0007275//multicellular organism development;GO:0007409//axonogenesis;GO:0032488//Cdc42 protein signal transduction;GO:0038007//netrin-activated signaling pathway;GO:0045773//positive regulation of axon extension;GO:0048812//neuron projection morphogenesis;GO:0060327//cytoplasmic actin-bas…
ENSG00000180263	105	146	133	81	60	53	1.25	1.54	1.76	0.65	0.63	0.68	1.51667	0.653333	-1.21501	2.23512e-07	1.11695e-06	FGD6	FYVE, RhoGEF and PH domain containing 6 [Source:HGNC Symbol;Acc:HGNC:21740]	-	-	-	-	GO:0001726//ruffle;GO:0005737//cytoplasm;GO:0005794//Golgi apparatus;GO:0005856//cytoskeleton;GO:0030027//lamellipodium	GO:0005085//guanyl-nucleotide exchange factor activity;GO:0031267//small GTPase binding;GO:0046872//metal ion binding	GO:0007010//cytoskeleton organization;GO:0008360//regulation of cell shape;GO:0030036//actin cytoskeleton organization;GO:0043087//regulation of GTPase activity;GO:0046847//filopodium assembly
ENSG00000182993	43	44	45	19	23	18	1.63	1.55	1.67	0.55	0.84	0.7	1.61667	0.696667	-1.21448	0.000583209	0.00187126	C12orf60	chromosome 12 open reading frame 60 [Source:HGNC Symbol;Acc:HGNC:28726]	-	-	-	-	-	GO:0005515//protein binding	-
ENSG00000205944	92	180	246	130	64	57	1.52	2.95	4.22	1.74	1.02	0.99	2.89667	1.25	-1.21247	0.0109355	0.0274406	DAZ2	deleted in azoospermia 2 [Source:HGNC Symbol;Acc:HGNC:15964]	-	-	-	-	GO:0005634//nucleus;GO:0005737//cytoplasm;GO:0032991//protein-containing complex	GO:0003676//nucleic acid binding;GO:0003723//RNA binding;GO:0003729//mRNA binding;GO:0003730//mRNA 3'-UTR binding;GO:0005515//protein binding;GO:0008494//translation activator activity	GO:0007275//multicellular organism development;GO:0007283//spermatogenesis;GO:0007338//single fertilization;GO:0030154//cell differentiation;GO:0045948//positive regulation of translational initiation;GO:0070935//3'-UTR-mediated mRNA stabilization
ENSG00000172318	30	42	38	17	20	13	0.35	0.46	0.44	0.15	0.23	0.16	0.416667	0.18	-1.2109	0.0018333	0.00542266	B3GALT1	beta-1,3-galactosyltransferase 1 [Source:HGNC Symbol;Acc:HGNC:916]	Metabolism;Metabolism	Global and overview maps;Glycan biosynthesis and metabolism	ko01100//Metabolic pathways;ko00601//Glycosphingolipid biosynthesis - lacto and neolacto series	K07819;K07819	GO:0000139//Golgi membrane;GO:0005794//Golgi apparatus;GO:0016020//membrane;GO:0016021//integral component of membrane	GO:0008375//acetylglucosaminyltransferase activity;GO:0008376//acetylgalactosaminyltransferase activity;GO:0008499//UDP-galactose:beta-N-acetylglucosamine beta-1,3-galactosyltransferase activity;GO:0008532//N-acetyllactosaminide beta-1,3-N-acetylglucosaminyltransferase activity;GO:0016740//transferase activity;GO:0016757//transferase activity, transferring glycosyl groups;GO:0016758//transferase …	GO:0006486//protein glycosylation;GO:0006682//galactosylceramide biosynthetic process;GO:0009312//oligosaccharide biosynthetic process;GO:0030259//lipid glycosylation;GO:0030311//poly-N-acetyllactosamine biosynthetic process
ENSG00000288637	75	186	158	86	48	69	1.34	3.36	2.96	1.25	0.77	1.29	2.55333	1.10333	-1.21051	0.00535282	0.0144113	-	novel protein	-	-	-	-	GO:0005634//nucleus;GO:0005737//cytoplasm	GO:0005515//protein binding;GO:0008270//zinc ion binding;GO:0046872//metal ion binding	-
ENSG00000167525	42	43	51	23	20	24	2.62	2.38	3.21	1.17	1.01	1.37	2.73667	1.18333	-1.20956	0.00130654	0.00397182	PROCA1	protein interacting with cyclin A1 [Source:HGNC Symbol;Acc:HGNC:28600]	-	-	-	-	-	GO:0004623//phospholipase A2 activity;GO:0005515//protein binding;GO:0030332//cyclin binding	GO:0006644//phospholipid metabolic process;GO:0050482//arachidonic acid secretion
ENSG00000115896	20	22	24	14	4	10	0.24	0.28	0.24	0.15	0.04	0.14	0.253333	0.11	-1.20353	0.00979368	0.0248448	PLCL1	phospholipase C like 1 (inactive) [Source:HGNC Symbol;Acc:HGNC:9063]	Organismal Systems	Nervous system	ko04727//GABAergic synapse	K15375	GO:0005737//cytoplasm;GO:0005886//plasma membrane	GO:0004435//phosphatidylinositol phospholipase C activity;GO:0004629//phospholipase C activity;GO:0008081//phosphoric diester hydrolase activity;GO:0016787//hydrolase activity;GO:0050811//GABA receptor binding;GO:0070679//inositol 1,4,5 trisphosphate binding	GO:0006629//lipid metabolic process;GO:0007165//signal transduction;GO:0007214//gamma-aminobutyric acid signaling pathway;GO:0016042//lipid catabolic process;GO:0032228//regulation of synaptic transmission, GABAergic;GO:0033135//regulation of peptidyl-serine phosphorylation;GO:0035556//intracellular signal transduction;GO:0048015//phosphatidylinositol-mediated signaling;GO:0120163//negative regul…
ENSG00000135540	4464	5109	4866	2362	1950	1807	46.99	46.13	51.89	18.73	20.7	23.54	48.3367	20.99	-1.20342	4.52282e-201	8.64122e-199	NHSL1	NHS like 1 [Source:HGNC Symbol;Acc:HGNC:21021]	-	-	-	-	-	-	GO:0030154//cell differentiation
ENSG00000169085	66	63	65	26	31	18	1.26	1.58	1.85	0.38	1.26	0.4	1.56333	0.68	-1.20102	2.25657e-06	9.99128e-06	VXN	vexin [Source:HGNC Symbol;Acc:HGNC:28498]	-	-	-	-	GO:0005634//nucleus;GO:0005886//plasma membrane;GO:0016020//membrane	GO:0005515//protein binding	GO:0007399//nervous system development;GO:0022008//neurogenesis;GO:0030182//neuron differentiation
ENSG00000081087	5419	5118	5767	2992	2327	2146	79.96	76.21	82.53	33.83	33.2	36.86	79.5667	34.63	-1.20014	2.29119e-129	2.28161e-127	OSTM1	osteoclastogenesis associated transmembrane protein 1 [Source:HGNC Symbol;Acc:HGNC:21652]	-	-	-	-	GO:0005764//lysosome;GO:0005765//lysosomal membrane;GO:0005829//cytosol;GO:0016020//membrane;GO:0016021//integral component of membrane	GO:0005515//protein binding	GO:0030316//osteoclast differentiation;GO:0034220//ion transmembrane transport
ENSG00000180881	38	41	44	36	17	20	1.42	0.72	1.25	0.84	0.29	0.35	1.13	0.493333	-1.19569	0.013666	0.0334594	CAPS2	calcyphosine 2 [Source:HGNC Symbol;Acc:HGNC:16471]	-	-	-	-	-	GO:0005509//calcium ion binding;GO:0046872//metal ion binding	-
ENSG00000187231	1319	1586	1377	828	651	634	31.24	39.41	31.66	15.97	13.29	15.42	34.1033	14.8933	-1.19525	1.35012e-58	4.98514e-57	SESTD1	SEC14 and spectrin domain containing 1 [Source:HGNC Symbol;Acc:HGNC:18379]	-	-	-	-	GO:0034704//calcium channel complex;GO:0045111//intermediate filament cytoskeleton	GO:0005515//protein binding;GO:0005546//phosphatidylinositol-4,5-bisphosphate binding;GO:0010314//phosphatidylinositol-5-phosphate binding;GO:0032266//phosphatidylinositol-3-phosphate binding;GO:0043325//phosphatidylinositol-3,4-bisphosphate binding;GO:0070273//phosphatidylinositol-4-phosphate binding;GO:0070300//phosphatidic acid binding;GO:0080025//phosphatidylinositol-3,5-bisphosphate binding	GO:1904878//negative regulation of calcium ion transmembrane transport via high voltage-gated calcium channel
ENSG00000242574	25	19	19	15	14	3	1.24	0.79	0.83	0.51	0.6	0.14	0.953333	0.416667	-1.19409	0.0398132	0.0867485	HLA-DMB	major histocompatibility complex, class II, DM beta [Source:HGNC Symbol;Acc:HGNC:4935]	Human Diseases;Human Diseases;Human Diseases;Human Diseases;Cellular Processes;Human Diseases;Human Diseases;Organismal Systems;Human Diseases;Human Diseases;Environmental Information Processing;Human Diseases;Human Diseases;Human Diseases;Organismal Systems;Organismal Systems;Human Diseases;Human Diseases;Human Diseases;Organismal Systems;Organismal Systems;Human Diseases;Human Diseases;Human Di…	Infectious diseases;Infectious diseases;Infectious diseases;Infectious diseases;Transport and catabolism;Immune diseases;Infectious diseases;Immune system;Infectious diseases;Immune diseases;Signaling molecules and interaction;Infectious diseases;Cardiovascular diseases;Immune diseases;Immune system;Immune system;Infectious diseases;Immune diseases;Immune diseases;Immune system;Immune system;Immu…	ko05168//Herpes simplex infection;ko05169//Epstein-Barr virus infection;ko05152//Tuberculosis;ko05166//HTLV-I infection;ko04145//Phagosome;ko05322//Systemic lupus erythematosus;ko05164//Influenza A;ko04640//Hematopoietic cell lineage;ko05150//Staphylococcus aureus infection;ko05323//Rheumatoid arthritis;ko04514//Cell adhesion molecules (CAMs);ko05140//Leishmaniasis;ko05416//Viral myocarditis;ko05…	K06752;K06752;K06752;K06752;K06752;K06752;K06752;K06752;K06752;K06752;K06752;K06752;K06752;K06752;K06752;K06752;K06752;K06752;K06752;K06752;K06752;K06752;K06752;K06752	GO:0005764//lysosome;GO:0005765//lysosomal membrane;GO:0005768//endosome;GO:0010008//endosome membrane;GO:0016020//membrane;GO:0016021//integral component of membrane;GO:0031902//late endosome membrane;GO:0042613//MHC class II protein complex;GO:0043231//intracellular membrane-bounded organelle	GO:0005515//protein binding;GO:0023026//MHC class II protein complex binding	GO:0002250//adaptive immune response;GO:0002376//immune system process;GO:0002399//MHC class II protein complex assembly;GO:0002503//peptide antigen assembly with MHC class II protein complex;GO:0002504//antigen processing and presentation of peptide or polysaccharide antigen via MHC class II;GO:0006955//immune response;GO:0019882//antigen processing and presentation;GO:0019886//antigen processin…
ENSG00000173988	62	76	78	57	31	23	2.41	2.47	2.67	1.56	0.88	0.86	2.51667	1.1	-1.19401	0.000163049	0.000567958	LRRC63	leucine rich repeat containing 63 [Source:HGNC Symbol;Acc:HGNC:34296]	-	-	-	-	GO:0016020//membrane;GO:0016021//integral component of membrane	GO:0005515//protein binding	-
ENSG00000198053	2687	2664	2820	1463	1187	1174	41.01	37.89	42.1	17.08	17.48	18.33	40.3333	17.63	-1.19394	2.05552e-107	1.62376e-105	SIRPA	signal regulatory protein alpha [Source:HGNC Symbol;Acc:HGNC:9662]	Organismal Systems	Development	ko04380//Osteoclast differentiation	K06551	GO:0005886//plasma membrane;GO:0005887//integral component of plasma membrane;GO:0009986//cell surface;GO:0016020//membrane;GO:0016021//integral component of membrane;GO:0070062//extracellular exosome;GO:0070821//tertiary granule membrane;GO:0101003//ficolin-1-rich granule membrane	GO:0017124//SH3 domain binding;GO:0019903//protein phosphatase binding;GO:0030695//GTPase regulator activity;GO:0086080//protein binding involved in heterotypic cell-cell adhesion;GO:0098632//cell-cell adhesion mediator activity;GO:1990405//protein antigen binding;GO:1990782//protein tyrosine kinase binding	GO:0001933//negative regulation of protein phosphorylation;GO:0007155//cell adhesion;GO:0010468//regulation of gene expression;GO:0016477//cell migration;GO:0032649//regulation of interferon-gamma production;GO:0032651//regulation of interleukin-1 beta production;GO:0032675//regulation of interleukin-6 production;GO:0032680//regulation of tumor necrosis factor production;GO:0032688//negative regu…
ENSG00000134215	154	160	163	100	86	66	2.3	2.07	2.3	1.03	0.99	0.9	2.22333	0.973333	-1.19172	2.01333e-08	1.11647e-07	VAV3	vav guanine nucleotide exchange factor 3 [Source:HGNC Symbol;Acc:HGNC:12659]	Environmental Information Processing;Environmental Information Processing;Cellular Processes;Human Diseases;Cellular Processes;Organismal Systems;Organismal Systems;Organismal Systems;Organismal Systems;Organismal Systems;Human Diseases;Organismal Systems;Organismal Systems	Signal transduction;Signal transduction;Cell motility;Cancers;Cellular community - eukaryotes;Immune system;Immune system;Immune system;Immune system;Immune system;Infectious disease: bacterial;Immune system;Immune system	ko04015//Rap1 signaling pathway;ko04024//cAMP signaling pathway;ko04810//Regulation of actin cytoskeleton;ko05205//Proteoglycans in cancer;ko04510//Focal adhesion;ko04062//Chemokine signaling pathway;ko04650//Natural killer cell mediated cytotoxicity;ko04666//Fc gamma R-mediated phagocytosis;ko04662//B cell receptor signaling pathway;ko04664//Fc epsilon RI signaling pathway;ko05135//Yersinia infe…	K05730;K05730;K05730;K05730;K05730;K05730;K05730;K05730;K05730;K05730;K05730;K05730;K05730	GO:0001772//immunological synapse;GO:0005737//cytoplasm;GO:0005829//cytosol;GO:0005886//plasma membrane	GO:0005085//guanyl-nucleotide exchange factor activity;GO:0005096//GTPase activator activity;GO:0005154//epidermal growth factor receptor binding;GO:0005515//protein binding;GO:0046872//metal ion binding	GO:0001525//angiogenesis;GO:0006906//vesicle fusion;GO:0006974//cellular response to DNA damage stimulus;GO:0007186//G protein-coupled receptor signaling pathway;GO:0007229//integrin-mediated signaling pathway;GO:0007264//small GTPase mediated signal transduction;GO:0008361//regulation of cell size;GO:0016477//cell migration;GO:0030031//cell projection assembly;GO:0030032//lamellipodium assembly;…
ENSG00000115290	79	87	79	38	33	38	2.23	2.04	1.92	0.84	0.79	1.08	2.06333	0.903333	-1.19165	1.67222e-06	7.54013e-06	GRB14	growth factor receptor bound protein 14 [Source:HGNC Symbol;Acc:HGNC:4565]	-	-	-	-	GO:0005737//cytoplasm;GO:0005768//endosome;GO:0005829//cytosol;GO:0005886//plasma membrane;GO:0010008//endosome membrane;GO:0016020//membrane;GO:0043231//intracellular membrane-bounded organelle	GO:0005515//protein binding;GO:0030674//protein binding, bridging;GO:0030971//receptor tyrosine kinase binding	GO:0007165//signal transduction;GO:0008286//insulin receptor signaling pathway;GO:0046627//negative regulation of insulin receptor signaling pathway;GO:0050900//leukocyte migration
ENSG00000116194	102	113	122	54	52	42	3.78	2.08	3.36	0.87	1.36	1.81	3.07333	1.34667	-1.19041	1.48604e-08	8.33781e-08	ANGPTL1	angiopoietin like 1 [Source:HGNC Symbol;Acc:HGNC:489]	-	-	-	-	GO:0005576//extracellular region;GO:0005615//extracellular space;GO:0062023//collagen-containing extracellular matrix;GO:0070062//extracellular exosome	GO:0005102//signaling receptor binding	GO:0001525//angiogenesis;GO:0007169//transmembrane receptor protein tyrosine kinase signaling pathway
ENSG00000197444	55	51	59	27	24	24	0.89	0.77	0.94	0.34	0.4	0.4	0.866667	0.38	-1.18948	0.00010011	0.00035915	OGDHL	oxoglutarate dehydrogenase L [Source:HGNC Symbol;Acc:HGNC:25590]	Metabolism;Metabolism;Metabolism	Global and overview maps;Global and overview maps;Carbohydrate metabolism	ko01100//Metabolic pathways;ko01200//Carbon metabolism;ko00020//Citrate cycle (TCA cycle)	K00164;K00164;K00164	GO:0005739//mitochondrion;GO:0005759//mitochondrial matrix;GO:0045252//oxoglutarate dehydrogenase complex	GO:0004591//oxoglutarate dehydrogenase (succinyl-transferring) activity;GO:0005515//protein binding;GO:0016491//oxidoreductase activity;GO:0016624//oxidoreductase activity, acting on the aldehyde or oxo group of donors, disulfide as acceptor;GO:0030976//thiamine pyrophosphate binding;GO:0046872//metal ion binding	GO:0006096//glycolytic process;GO:0006099//tricarboxylic acid cycle;GO:0006103//2-oxoglutarate metabolic process;GO:0055114//oxidation-reduction process
ENSG00000136859	72	78	92	43	40	31	1.26	1.27	1.57	0.58	0.67	0.55	1.36667	0.6	-1.18763	7.28496e-06	3.04501e-05	ANGPTL2	angiopoietin like 2 [Source:HGNC Symbol;Acc:HGNC:490]	-	-	-	-	GO:0005576//extracellular region;GO:0005615//extracellular space;GO:0062023//collagen-containing extracellular matrix;GO:0070062//extracellular exosome	GO:0005102//signaling receptor binding;GO:0005515//protein binding	GO:0001525//angiogenesis;GO:0007275//multicellular organism development
[truncated: 19,849 more rows]
